# Supplementary material for: Limited Effect of Y Chromosome Variation on Coronary Artery Disease and Mortality in UK Biobank—Brief Report
Source: Arterioscler Thromb Vasc Biol. 2022 Jul 14;42(9):1198–206. doi: 10.1161/ATVBAHA.122.317664 (PMC9394501; doi:10.1161/ATVBAHA.122.317664)
Supplement: Supplementary file 1 [file atv-42-1198-s001.xlsx]

## Sheet: ST1 - Haplogroups
Haplogroup (Long)	Haplogroup (Short)	Count	CVD Cases
A1b1b	A1b1-M32	13	1
C	C-M130	43	5
E*	E-M96*	2	0
E1a	E1a-M132	27	1
E1b1*	E1b1-P179*	262	26
E1b1a1a1	E1b1a-M180	8	2
E1b1b1a1*	E1b1b-M78*	280	24
E1b1b1a1b1a	E1b1b-V13	2885	266
E1b1b1a1b2	E1b1b-L677	281	25
E1b1b1b1a	E1b1b-M81	252	26
E1b1b1b2a	E1b1b-M123	363	36
F*	F-M89*	168	17
G1	G1-M342	49	3
G2*	G2-P287*	15	1
G2a*	G2a-P15*	2388	229
G2a2a1a1a	G2a2a-M286	3	0
G2a2b1a1a	G2a2b-S130	69	6
G2a2b2a1a1a1	G2a2b-S131	123	9
G2a2b2a1a1b1a1a	G2a2b-S146	87	9
G2a2b2a1a1c1a*	G2a2b-CTS5990*	177	19
G2a2b2a1a1c1a1	G2a2b-L640	22	3
H1a	H1a-M52	35	2
I*	I-M170*	11	2
I1*	I1-M253*	15827	1557
I1a1a*	I1a1a-M227*	121	9
I1a1a1	I1a1a-M72	1	0
I1a1b1	I1a1b-P109	2536	276
I1a1b3b	I1a1b-S436	892	94
I1a2a1b	I1a2a-S247	286	21
I1a3	I1a3-S243	2113	190
I2*	I2-S31*	2967	313
I2a1a1	I2a1a-M26	685	69
I2a2*	I2a2-S33*	1556	140
I2a2a*	I2a2a-M223*	6826	617
I2a2a1a2a1	I2a2a-Y3681	968	88
I2a2a1b1a	I2a2a-P78	181	14
IJ*	IJ-M429*	5	0
IJK*	IJK-S137*	1	0
J*	J-M304*	2222	223
J1*	J1-M267*	149	9
J1a2b	J1a2b-P58	408	39
J1a2b3	J1a2b-L817	3	0
J2b	J2b-M12	77	5
J2b2	J2b2-M241	863	76
K*	K-M9*	3	0
L*	L-M20*	61	5
L1a1	L1a1-M27	3	0
T*	T-M184*	354	34
T1a1a1a1a	T1a1a-P77	111	9
N*	N-M231*	4	0
N1c1	N1c1-Tat	227	18
O	O-M1359	1	0
P1*	P-M45*	29	5
Q*	Q-M242*	440	50
Q1b1	Q1b1-M378	4	1
R*	R-M207*	4	2
R1	R1-M173	23	5
R1a*	R1a-M420*	100	11
R1a1a*	R1a1a-M512*	75	6
R1a1a1*	R1a1a-M417*	4327	424
R1a1a1b1a3a1	R1a1a-CTS4179	1321	134
R1a1a1b1a3b2	R1a1a-CTS8277	342	29
R1b*	R1b-M343*	78	5
R1b1a*	R1b-P297*	52	7
R1b1a2*	R1b-M269*	1819	176
R1b1a2a1a*	R1b-S128*	82518	7788
R1b1a2a1a1b1a1a	R1b-S5741	516	40
R1b1a2a1a1c2a1	R1b-S29	3464	319
R1b1a2a1a1c2b1a1a1	R1b-S353	598	53
R1b1a2a1a1c4	R1b-M323.2	114	14
R1b1a2a1a2b*	R1b-S28*	10262	974
R1b1a2a1a2b1c1a1a1a1	R1b-CTS11232	78	7
R1b1a2a1a2b1c1a1a1a2	R1b-CTS278	41	4
R1b1a2a1a2b1c1b1a*	R1b-S7404*	81	8
R1b1a2a1a2b1c1b1a2	R1b-CTS8125	28	4
R1b1a2a1a2c1a1a1a1	R1b-M222	6445	680
R1b1a2a1a2c1b2a	R1b-CTS6621	230	27
R1b1a2a1a2c1f2c1a1*	R1b-CTS9881*	109	21
R1b1a2a1a2c1f2c1a1b1b	R1b-CTS4296	27	1
R1b1a2a1a2c1f2c2	R1b-S884.3	1532	156
R1b1a2a1a2c1g1b1a	R1b-S190	518	53
R1b1a2a1a2c1g2a1a*	R1b-S191*	645	56
R1b1a2a1a2c1g2a1a2	R1b-S3787	731	64
R1b1a2a1a2c1g2a1a4	R1b-FGC15498	76	6
R1b1a2a1a2c1i	R1b-S836	1254	100
R1b1a2a1a2c1k1	R1b-S749	2632	271
R1b1a2a1a2c2a	R1b-S3689	122	16
R1b1a2a1a2e	R1b-S232	1753	178
R2a	R2a-L266	75	9
E	E-M96	4360	406
E1b1b1	E1b1b-M35	4061	377
E1b1b1a1	E1b1b-M78	3446	315
E1b1b1b	E1b1b-CTS1243	615	62
F	F-M89	165061	15810
G	G-M201	2933	279
G2a2	G2a2-CTS4367	481	46
IJK	IJK-S137	161925	15512
IJ	IJ-M429	38698	3742
I	I-M170	34970	3390
I1	I1-M253	21776	2147
I2	I2-S31	13183	1241
I1a	I1a-S438	5949	590
I1a1	I1a1-CTS6364	3550	379
I2a	I2a-S238	10216	928
I2a2	I2a2-S33	9531	859
I2a2a	I2a2a-M223	34959	3388
J	J-M304	3722	352
J1	J1-M267	560	48
J2	J2-M172	3162	304
K	K-M9	123227	11770
T	T-M184	465	43
LT	LT-L298	529	48
NO	NO-M214	232	18
P1	P-M45	122463	11704
Q	Q-M242	444	51
R	R-M207	121990	11648
R1a	R1a-M420	6165	604
R1a1a1b1a3	R1a-S221	1663	163
R1b	R1b-M343	115723	11028
R1b1a2a1a	R1b-S128	113774	10840
R1b1a2a1a1	R1b-S21	4692	426
R1b1a2a1a2	R1b-S116	26564	2626
R1b1a2a1a2b	R1b-S28	10490	997
R1b1a2a1a2c	R1b-S145	14321	1451
R1b1a2a1a2c1f2c	R1b-S893	1668	178
R1b1a2a1a2c1g	R1b-S192	2149	179
R1b1a2a1a2c1g2a1a	R1b-S191	1578	126

## Sheet: ST2 - Medication Codes
Medication	Code
aspirin 75mg tablet	1140861806
nu-seals aspirin	1140864860
aspirin	1140868226
isosorbide mononitrate + aspirin	1141164044
glyceryl trinitrate	1140860834
gtn glyceryl trinitrate	1140923670
glyceryl trinitrate patch	1140927544
gtn glyceryl trinitrate patch	1140927548
isosorbide mononitrate	1140860954
ismn isosorbide mononitrate	1140888762
ismo isosorbide mononitrate	1140910512
isosorbide mononitrate product	1141157254
isosorbide dinitrate	1140861008
isdn isosorbide dinitrate	1140888760
nicorandil	1140910766

## Sheet: ST3 - Sample descriptives
		Coronary Artery Disease
Covariate	Statistic	ALL	Case	Control	Exclusion
age	missing	0	0	0	0
age	count	169489	16223	129533	23733
age	mean	57.11	61.1757	55.9371	60.7325
age	median	59	63	57	62
age	IQR	13	8	14	9
bmi	missing	1103	186	672	245
bmi	count	168386	16037	128861	23488
bmi	mean	27.7639	28.9189	27.4378	28.7646
bmi	median	27.2903	28.4259	26.9972	28.257
bmi	IQR	5.0258	5.4987	4.8247	5.38572
moth_heart_disease	missing	3147	360	2320	467
moth_heart_disease	1 – no heart disease	139309	11909	108692	18708
moth_heart_disease	2 – heart disease	27033	3954	18521	4558
fath_heart_disease	missing	4631	527	3473	631
fath_heart_disease	1 – no heart disease	118329	9669	93137	15523
fath_heart_disease	2 – heart disease	46529	6027	32923	7579
alcohol_intake_freq	missing	124	19	82	23
alcohol_intake_freq	1 – never	8286	1231	5712	1343
alcohol_intake_freq	2 – special occasions only	11081	1526	7811	1744
alcohol_intake_freq	3 – one to three times a month	14791	1533	11239	2019
alcohol_intake_freq	4 – once or twice a week	44471	4233	34500	5738
alcohol_intake_freq	5 – three or four times a week	45912	3777	36076	6059
alcohol_intake_freq	6 – daily or almost daily	44824	3904	34113	6807
current_employment	missing	1266	117	966	183
current_employment	1 – in paid employment or self-employed	101143	6322	84474	10347
current_employment	2 – looking after home and/or family	809	69	625	115
current_employment	3 – unable to work because of sickness or disability	6400	1449	3716	1235
current_employment	4 – full or part-time student	219	8	190	21
current_employment	5 – retired	55904	7901	36624	11379
current_employment	6 – unemployed/unpaid	3748	357	2938	453
further_education	missing	1625	242	1098	285
further_education	1 – no further education	86923	10209	63786	12928
further_education	2 – completion of further education	80941	5772	64649	10520
smoking_history	missing	605	94	399	112
smoking_history	1 – non-smoking	82710	5562	67390	9758
smoking_history	2 – smoking	86174	10567	61744	13863
avg_houshold_income	missing	17298	2179	12418	2701
avg_houshold_income	1 – household income level 1 (<£18,000)	30003	4893	19509	5601
avg_houshold_income	2 – household income level 2 (£18,000-£30,999)	37596	4004	27701	5891
avg_houshold_income	3 – household income level 3 (£31,000-£51,999)	41540	3034	33468	5038
avg_houshold_income	4 – household income level 4 (£52,000-£100,000)	34046	1726	28811	3509
avg_houshold_income	5 – household income level 5 (>100,000)	9006	387	7626	993
n_days_moderate_exercise	missing	6164	969	4101	1094
n_days_moderate_exercise	1 – No moderate activity	21080	2457	15378	3245
n_days_moderate_exercise	2 – 1 day/week of moderate activity	14041	1082	11096	1863
n_days_moderate_exercise	3 – 2 days/week of moderate activity	23927	2032	18622	3273
n_days_moderate_exercise	4 – 3 days/week of moderate activity	22985	2112	17664	3209
n_days_moderate_exercise	5 – 4 days/week of moderate activity	15558	1400	11941	2217
n_days_moderate_exercise	6 – 5 days/week of moderate activity	26458	2325	20706	3427
n_days_moderate_exercise	7 – 6 days/week of moderate activity	10655	956	8288	1411
n_days_moderate_exercise	8 – 7 days/week of moderate activity	28621	2890	21737	3994
hypertension	missing	7848	508	6559	781
hypertension	1 – no hypertension	60242	2928	52598	4716
hypertension	2 – hypertension	101399	12787	70376	18236
array	missing	0	0	0	0
array	UKBL	19007	2210	13922	2875
array	UKBB	150482	14013	115611	20858

## Sheet: ST4 - CAD Eales model
Variable	logOR	SE	P
Haplogroup I1	0.0564273	0.0298019	0.0583
Age (years)	0.0773328	0.00194644	3e-345
BMI (kg/m2)	0.0605991	0.00247998	7.21e-132
Genotyping array UKBB	-0.203017	0.0297977	9.55e-12
Hypertension	0.69922	0.0254323	2.1e-166
Moderate physical activity 1 day/week	-0.138424	0.0453576	0.00227
Moderate physical activity 2 days/week	-0.141003	0.038188	0.000222
Moderate physical activity 3 days/week	-0.15731	0.0381387	3.71e-05
Moderate physical activity 4 days/week	-0.190829	0.0427264	7.96e-06
Moderate physical activity 5 days/week	-0.188097	0.0372076	4.3e-07
Moderate physical activity 6 days/week	-0.148911	0.0486139	0.00219
Moderate physical activity 7 days/week	-0.173415	0.0360829	1.54e-06
Household income level 2	-0.205323	0.0280845	2.65e-13
Household income level 3	-0.328359	0.0316257	2.97e-25
Household income level 4	-0.458231	0.0385409	1.34e-32
Household income level 5	-0.476609	0.0634873	6.04e-14
Smoking	0.442582	0.0214173	7.2e-95
Completion of further education	-0.168722	0.0222431	3.32e-14
Employment index 2	0.0211759	0.166955	0.899
Employment index 3	0.869297	0.0488911	1e-70
Employment index 4	-0.367741	0.465734	0.43
Employment index 5	0.0557832	0.0274448	0.0421
Employment index 6	0.0953562	0.0733006	0.193
Alcohol intake frequency 2	-0.098007	0.0543777	0.0715
Alcohol intake frequency 3	-0.219472	0.052985	3.44e-05
Alcohol intake frequency 4	-0.334472	0.0454337	1.82e-13
Alcohol intake frequency 5	-0.474872	0.0458423	3.82e-25
Alcohol intake frequency 6	-0.524271	0.0459099	3.34e-30
Paternal history of heart disease	0.585472	0.0210958	1.6e-169
Maternal history of heart disease	0.46856	0.0241036	3.58e-84
PC1	-0.0060957	0.00663362	0.358
PC2	0.00123996	0.00684945	0.856
PC3	-0.0149414	0.00661088	0.0238
PC4	0.0117595	0.0047038	0.0124
PC5	0.00482264	0.00201801	0.0169
Variable	logOR	SE	P
Haplogroup I1	0.0484842	0.0298489	0.104
Age (years)	0.077602	0.00194996	2e-346
BMI (kg/m2)	0.0608041	0.00248336	2.16e-132
Genotyping array UKBB	-0.201712	0.029857	1.42e-11
Hypertension	0.698377	0.0254561	1.06e-165
Moderate physical activity 1 day/week	-0.132422	0.0453985	0.00354
Moderate physical activity 2 days/week	-0.137178	0.0382258	0.000332
Moderate physical activity 3 days/week	-0.154157	0.0381761	5.39e-05
Moderate physical activity 4 days/week	-0.188859	0.0427701	1.01e-05
Moderate physical activity 5 days/week	-0.184738	0.0372462	7.05e-07
Moderate physical activity 6 days/week	-0.142494	0.0486628	0.00341
Moderate physical activity 7 days/week	-0.170153	0.036119	2.47e-06
Household income level 2	-0.201524	0.0281352	7.91e-13
Household income level 3	-0.320005	0.0317097	6.01e-24
Household income level 4	-0.447733	0.0386427	4.82e-31
Household income level 5	-0.46465	0.0636143	2.79e-13
Smoking	0.443808	0.0214445	3.79e-95
Completion of further education	-0.167061	0.0223193	7.15e-14
Employment index 2	0.0291404	0.167081	0.862
Employment index 3	0.867009	0.0489569	3.53e-70
Employment index 4	-0.339918	0.465369	0.465
Employment index 5	0.0540318	0.0274816	0.0493
Employment index 6	0.0994953	0.0733838	0.175
Alcohol intake frequency 2	-0.096238	0.0544295	0.077
Alcohol intake frequency 3	-0.217985	0.0530482	3.97e-05
Alcohol intake frequency 4	-0.339039	0.0454945	9.17e-14
Alcohol intake frequency 5	-0.480851	0.0459077	1.13e-25
Alcohol intake frequency 6	-0.529996	0.0459749	9.54e-31
Paternal history of heart disease	0.584431	0.0211179	1.41e-168
Maternal history of heart disease	0.466019	0.0241354	4.55e-83
PC1	-0.00498514	0.00666841	0.455
PC2	0.000391518	0.00689425	0.955
PC3	-0.0124385	0.00668479	0.0628
PC4	0.00596843	0.00511592	0.243
PC5	0.0064271	0.00220773	0.0036
PC6	-0.000837351	0.0064131	0.896
PC7	-0.00419378	0.00575138	0.466
PC8	0.00130463	0.00576566	0.821
PC9	0.0154757	0.00236606	6.12e-11
PC10	-0.00523878	0.00551093	0.342
PC11	0.00752312	0.00407645	0.065
PC12	-0.00086654	0.00550164	0.875
PC13	-0.00763902	0.00632061	0.227
PC14	0.0116078	0.00330026	0.000436
PC15	-0.00861907	0.00583705	0.14
PC16	0.00519575	0.00340387	0.127
PC17	-0.00667793	0.00512268	0.192
PC18	-0.00405138	0.00341424	0.235
PC19	-0.00389677	0.00352495	0.269
PC20	0.00499681	0.00353579	0.158
PC21	0.00447204	0.00367115	0.223
PC22	-0.00199673	0.00353516	0.572
PC23	-0.00119887	0.0035447	0.735
PC24	0.00532653	0.00399115	0.182
PC25	9.60366e-06	0.00375258	0.998
PC26	-0.000734142	0.00373429	0.844
PC27	0.00467945	0.00368472	0.204
PC28	0.00307923	0.00369686	0.405
PC29	-0.00609334	0.00368707	0.0984
PC30	-0.0036955	0.00364237	0.31
PC31	-0.00318139	0.00369584	0.389
PC32	0.00471632	0.00374945	0.208
PC33	0.00760874	0.00365463	0.0373
PC34	0.00219608	0.0036668	0.549
PC35	0.00081055	0.00367665	0.826
PC36	-0.00285387	0.00362883	0.432
PC37	-0.000297485	0.00364292	0.935
PC38	0.000581984	0.0036295	0.873
PC39	0.00496892	0.00361935	0.17
PC40	-0.00128499	0.0036193	0.723
Variable	logOR	SE	P
Haplogroup I1	0.043549	0.0295692	0.141
Age (years)	0.0763642	0.00191759	9e-347
BMI (kg/m2)	0.0616619	0.00245209	1.53e-139
Genotyping array UKBB	-0.200398	0.0295641	1.21e-11
Hypertension	0.713728	0.025223	3.8e-176
Moderate physical activity 1 day/week	-0.120494	0.0449645	0.00737
Moderate physical activity 2 days/week	-0.129054	0.0377838	0.000636
Moderate physical activity 3 days/week	-0.144064	0.0377332	0.000135
Moderate physical activity 4 days/week	-0.186826	0.0423563	1.03e-05
Moderate physical activity 5 days/week	-0.185602	0.0368404	4.7e-07
Moderate physical activity 6 days/week	-0.137167	0.048162	0.0044
Moderate physical activity 7 days/week	-0.165116	0.035704	3.75e-06
Household income level 2	-0.1909	0.0277633	6.16e-12
Household income level 3	-0.305288	0.031378	2.26e-22
Household income level 4	-0.431921	0.0382753	1.56e-29
Household income level 5	-0.444475	0.0630914	1.86e-12
Smoking	0.441798	0.0212292	3.45e-96
Completion of further education	-0.14787	0.0220793	2.12e-11
Employment index 2	0.0337856	0.164909	0.838
Employment index 3	0.873973	0.0481881	1.64e-73
Employment index 4	-0.420409	0.464666	0.366
Employment index 5	0.0583059	0.0271992	0.0321
Employment index 6	0.116487	0.072314	0.107
Alcohol intake frequency 2	-0.0829033	0.0536355	0.122
Alcohol intake frequency 3	-0.213683	0.0523698	4.5e-05
Alcohol intake frequency 4	-0.333844	0.0449282	1.08e-13
Alcohol intake frequency 5	-0.46775	0.0453373	5.9e-25
Alcohol intake frequency 6	-0.522701	0.045413	1.18e-30
Maternal history of heart disease	0.513583	0.0237936	2.49e-103
PC1	-0.00471417	0.00659715	0.475
PC2	0.000477875	0.00682105	0.944
PC3	-0.0115445	0.00660803	0.0806
PC4	0.00555632	0.00505464	0.272
PC5	0.00617708	0.00218365	0.00467
PC6	-0.000578359	0.00634257	0.927
PC7	-0.00561867	0.00568911	0.323
PC8	0.00120382	0.00569729	0.833
PC9	0.0152049	0.00234084	8.28e-11
PC10	-0.00471382	0.00545132	0.387
PC11	0.00732172	0.00403239	0.0694
PC12	-0.000263	0.00544369	0.961
PC13	-0.00655102	0.0062456	0.294
PC14	0.0132704	0.00326358	4.78e-05
PC15	-0.00788049	0.00577216	0.172
PC16	0.00518791	0.00336934	0.124
PC17	-0.00669112	0.00506704	0.187
PC18	-0.00338996	0.00337854	0.316
PC19	-0.00394517	0.00348677	0.258
PC20	0.00533987	0.00349707	0.127
PC21	0.0050326	0.00363096	0.166
PC22	-0.0016343	0.00349877	0.64
PC23	-0.000316885	0.00350712	0.928
PC24	0.00549583	0.00394662	0.164
PC25	-0.000261119	0.00371296	0.944
PC26	-0.000944733	0.00369557	0.798
PC27	0.00450988	0.00364405	0.216
PC28	0.00311787	0.00365723	0.394
PC29	-0.00620624	0.00364669	0.0888
PC30	-0.0042478	0.00360131	0.238
PC31	-0.00344522	0.00365772	0.346
PC32	0.00476612	0.00370867	0.199
PC33	0.00803406	0.00361797	0.0264
PC34	0.0018165	0.00362713	0.617
PC35	0.000836859	0.00363877	0.818
PC36	-0.00256984	0.00358892	0.474
PC37	-0.000211284	0.00360417	0.953
PC38	0.00114685	0.00358976	0.749
PC39	0.00434007	0.00358264	0.226
PC40	-0.00176921	0.00357844	0.621

## Sheet: ST5 - CAD kin-cohort
	Sample Size
Haplogroup	MSY Carriers	Cases	Controls	Total	logOR	SE	Z	P	Padj	Kin
E1b1b-V13	2160	13631	111595	125226	-0.0551833	0.0732637	-0.753215	0.451321	1	Subject
G2a-P15*	1775	13631	111595	125226	-0.0277158	0.0802954	-0.345173	0.729965	1	Subject
I1-M253*	11746	13631	111595	125226	0.053034	0.0316343	1.67647	0.0936455	1	Subject
I1a1b-P109	1887	13631	111595	125226	0.083571	0.0727032	1.14948	0.250357	1	Subject
I1a1b-S436	657	13631	111595	125226	0.109837	0.12218	0.898972	0.368667	1	Subject
I1a3-S243	1562	13631	111595	125226	-0.0311072	0.0850409	-0.365791	0.714521	1	Subject
I2-S31*	2172	13631	111595	125226	0.113464	0.0685708	1.65469	0.0979872	1	Subject
I2a1a-M26	501	13631	111595	125226	0.168473	0.144513	1.16579	0.243698	1	Subject
I2a2-S33*	1143	13631	111595	125226	-0.0627644	0.0994421	-0.631165	0.527933	1	Subject
I2a2a-M223*	5025	13631	111595	125226	-0.0625007	0.0482653	-1.29494	0.195341	1	Subject
I2a2a-Y3681	715	13631	111595	125226	0.0329445	0.124419	0.264787	0.791174	1	Subject
J-M304*	1660	13631	111595	125226	0.0768833	0.0794618	0.967551	0.333269	1	Subject
J2b2-M241	628	13631	111595	125226	-0.0718974	0.137546	-0.522717	0.601171	1	Subject
Q-M242*	337	13631	111595	125226	0.130381	0.169663	0.768468	0.442209	1	Subject
R1a1a-M417*	3192	13631	111595	125226	0.0529404	0.0583419	0.907416	0.364187	1	Subject
R1a1a-CTS4179	999	13631	111595	125226	-0.0233645	0.102775	-0.227336	0.820162	1	Subject
R1b-M269*	1331	13631	111595	125226	-0.0369828	0.0903774	-0.409204	0.68239	1	Subject
R1b-S128*	61004	13631	111595	125226	-0.0268266	0.0186919	-1.4352	0.15123	1	Subject
R1b-S5741	378	13631	111595	125226	-0.297626	0.184417	-1.61388	0.106553	1	Subject
R1b-S29	2599	13631	111595	125226	-0.0392819	0.066432	-0.591311	0.554312	1	Subject
R1b-S353	446	13631	111595	125226	-0.15863	0.166073	-0.955183	0.339485	1	Subject
R1b-S28*	7606	13631	111595	125226	0.00171389	0.0392434	0.0436732	0.965165	1	Subject
R1b-M222	4650	13631	111595	125226	0.0507791	0.049232	1.03142	0.302342	1	Subject
R1b-S884.3	1119	13631	111595	125226	0.0892535	0.0958397	0.931279	0.351709	1	Subject
R1b-S190	366	13631	111595	125226	-0.120182	0.171137	-0.70226	0.482517	1	Subject
R1b-S191*	473	13631	111595	125226	-0.161094	0.158153	-1.01859	0.308396	1	Subject
R1b-S3787	517	13631	111595	125226	-0.287843	0.158215	-1.81931	0.0688643	1	Subject
R1b-S836	934	13631	111595	125226	-0.188595	0.11625	-1.62233	0.104732	1	Subject
R1b-S749	1925	13631	111595	125226	0.0752081	0.0737921	1.01919	0.308113	1	Subject
R1b-S232	1289	13631	111595	125226	0.116881	0.0894276	1.30699	0.191216	1	Subject
E-M96	3272	13631	111595	125226	-0.0402116	0.0595461	-0.675302	0.499484	1	Subject
E1b1b-M35	3037	13631	111595	125226	-0.0438966	0.0618464	-0.709769	0.477847	1	Subject
E1b1b-M78	2580	13631	111595	125226	-0.0819076	0.067569	-1.21221	0.225433	1	Subject
E1b1b-CTS1243	457	13631	111595	125226	0.16311	0.15052	1.08365	0.278522	1	Subject
F-M89	121911	13631	111595	125226	0.0405332	0.0591254	0.685547	0.492999	1	Subject
G-M201	2168	13631	111595	125226	0.00193437	0.0718547	0.0269206	0.978523	1	Subject
G2a2-CTS4367	345	13631	111595	125226	0.189828	0.165266	1.14862	0.250712	1	Subject
IJK-S137	119586	13631	111595	125226	0.0234219	0.0455588	0.514103	0.60718	1	Subject
IJ-M429	28590	13631	111595	125226	0.0328388	0.0221335	1.48367	0.137896	1	Subject
I-M170	25845	13631	111595	125226	0.0320043	0.0229211	1.39628	0.16263	1	Subject
I1-M253	16153	13631	111595	125226	0.048578	0.0275191	1.76525	0.0775225	1	Subject
I2-S31	9685	13631	111595	125226	-0.00455087	0.0349178	-0.130331	0.896305	1	Subject
I1a-S438	4407	13631	111595	125226	0.0276534	0.0495845	0.557703	0.577047	1	Subject
I1a1-CTS6364	2636	13631	111595	125226	0.0818435	0.0619522	1.32107	0.186477	1	Subject
I2a-S238	7513	13631	111595	125226	-0.0421172	0.0397663	-1.05912	0.289546	1	Subject
I2a2-S33	7012	13631	111595	125226	-0.0576361	0.0411838	-1.39949	0.161667	1	Subject
I2a2a-M223	5869	13631	111595	125226	-0.0555019	0.0448271	-1.23813	0.215667	1	Subject
J-M304	2743	13631	111595	125226	0.0267327	0.0635763	0.420483	0.674133	1	Subject
J1-M267	405	13631	111595	125226	-0.027955	0.167455	-0.166941	0.867417	1	Subject
J2-M172	2338	13631	111595	125226	0.0359124	0.0684998	0.52427	0.60009	1	Subject
K-M9	90996	13631	111595	125226	-0.0242974	0.0209301	-1.16088	0.245689	1	Subject
T-M184	331	13631	111595	125226	-0.157419	0.18785	-0.838005	0.402028	1	Subject
LT-L298	383	13631	111595	125226	-0.134476	0.175117	-0.767923	0.442533	1	Subject
P-M45	90429	13631	111595	125226	-0.0206263	0.0208408	-0.989708	0.322317	1	Subject
Q-M242	340	13631	111595	125226	0.142204	0.168067	0.846112	0.39749	1	Subject
R-M207	90068	13631	111595	125226	-0.0236037	0.0207693	-1.13647	0.255759	1	Subject
R1a-M420	4586	13631	111595	125226	0.0138136	0.0491992	0.280768	0.778888	1	Subject
R1a-S221	1259	13631	111595	125226	-0.0619177	0.0934622	-0.662489	0.507658	1	Subject
R1b-M343	85404	13631	111595	125226	-0.0268083	0.0200542	-1.33679	0.181291	1	Subject
R1b-S128	83978	13631	111595	125226	-0.0249451	0.0198839	-1.25454	0.209647	1	Subject
R1b-S21	3511	13631	111595	125226	-0.0813899	0.0580621	-1.40177	0.160983	1	Subject
R1b-S116	19463	13631	111595	125226	0.0259028	0.0257912	1.00433	0.315221	1	Subject
R1b-S28	7776	13631	111595	125226	0.00810132	0.0387955	0.208821	0.834588	1	Subject
R1b-S145	10398	13631	111595	125226	0.0226756	0.0341894	0.663235	0.50718	1	Subject
R1b-S893	1222	13631	111595	125226	0.14165	0.0900408	1.57318	0.115677	1	Subject
R1b-S192	1421	13631	111595	125226	-0.200245	0.0918927	-2.17912	0.0293229	0.674426	Subject
R1b-S191	1055	13631	111595	125226	-0.229766	0.10859	-2.11591	0.0343528	0.790114	Subject
I1-M253*	13604	42194	103179	145373	-0.00456483	0.0200388	-0.2278	0.819802	1	Father
I1-M253*	13608	23921	121472	145393	-0.00644857	0.0244948	-0.263263	0.792348	1	Mother
I2-S31*	2534	42194	103179	145373	-0.00412021	0.0444812	-0.0926282	0.926199	1	Father
I2-S31*	2532	23921	121472	145393	0.0424184	0.0534712	0.793295	0.427606	1	Mother
R1b-S3787	600	42194	103179	145373	0.039459	0.0897751	0.439531	0.660277	1	Father
R1b-S3787	600	23921	121472	145393	0.121813	0.105632	1.15318	0.248836	1	Mother
I1-M253	18756	42194	103179	145373	-0.00805683	0.0174381	-0.462024	0.644064	1	Father
I1-M253	18759	23921	121472	145393	0.00665605	0.02123	0.31352	0.753885	1	Mother
R1b-S192	1652	42194	103179	145373	0.0925879	0.0538174	1.72041	0.0853586	1	Father
R1b-S192	1653	23921	121472	145393	0.0440716	0.0652802	0.675114	0.499603	1	Mother
R1b-S191	1212	42194	103179	145373	0.0648707	0.0630852	1.0283	0.303807	1	Father
R1b-S191	1213	23921	121472	145393	0.0434457	0.076393	0.568713	0.569551	1	Mother
	Sample Size
Haplogroup	MSY Carriers	Cases	Controls	Total	logOR	SE	Z	P	Padj	Kin
E1b1b-V13	2160	13631	111595	125226	-0.0537933	0.073085	-0.736037	0.461708	1	Subject
G2a-P15*	1775	13631	111595	125226	-0.0412608	0.0801296	-0.514926	0.606605	1	Subject
I1-M253*	11746	13631	111595	125226	0.0542379	0.0315564	1.71876	0.0856576	1	Subject
I1a1b-P109	1887	13631	111595	125226	0.0884479	0.0725458	1.2192	0.222768	1	Subject
I1a1b-S436	657	13631	111595	125226	0.115915	0.121852	0.951277	0.341464	1	Subject
I1a3-S243	1562	13631	111595	125226	-0.0331866	0.0848505	-0.391118	0.69571	1	Subject
I2-S31*	2172	13631	111595	125226	0.114162	0.0683508	1.67023	0.0948738	1	Subject
I2a1a-M26	501	13631	111595	125226	0.1744	0.143859	1.2123	0.225398	1	Subject
I2a2-S33*	1143	13631	111595	125226	-0.0692095	0.0992281	-0.697479	0.485503	1	Subject
I2a2a-M223*	5025	13631	111595	125226	-0.0583749	0.0481419	-1.21256	0.225299	1	Subject
I2a2a-Y3681	715	13631	111595	125226	0.026069	0.124102	0.21006	0.833621	1	Subject
J-M304*	1660	13631	111595	125226	0.0758183	0.0792728	0.956423	0.338859	1	Subject
J2b2-M241	628	13631	111595	125226	-0.0827117	0.137306	-0.602391	0.546914	1	Subject
Q-M242*	337	13631	111595	125226	0.115417	0.16952	0.680845	0.495969	1	Subject
R1a1a-M417*	3192	13631	111595	125226	0.0517364	0.0581964	0.888996	0.374005	1	Subject
R1a1a-CTS4179	999	13631	111595	125226	-0.00626347	0.102451	-0.0611359	0.951251	1	Subject
R1b-M269*	1331	13631	111595	125226	-0.038374	0.0902062	-0.425403	0.670543	1	Subject
R1b-S128*	61004	13631	111595	125226	-0.0302884	0.0186418	-1.62476	0.104215	1	Subject
R1b-S5741	378	13631	111595	125226	-0.283801	0.183654	-1.5453	0.122273	1	Subject
R1b-S29	2599	13631	111595	125226	-0.0379973	0.0662696	-0.573375	0.566391	1	Subject
R1b-S353	446	13631	111595	125226	-0.148583	0.165707	-0.896664	0.369898	1	Subject
R1b-S28*	7606	13631	111595	125226	-0.003296	0.0391505	-0.0841881	0.932907	1	Subject
R1b-M222	4650	13631	111595	125226	0.0542847	0.0490444	1.10685	0.26836	1	Subject
R1b-S884.3	1119	13631	111595	125226	0.0848029	0.0955699	0.887339	0.374896	1	Subject
R1b-S190	366	13631	111595	125226	-0.0752506	0.170392	-0.441633	0.658755	1	Subject
R1b-S191*	473	13631	111595	125226	-0.149829	0.157664	-0.950302	0.341959	1	Subject
R1b-S3787	517	13631	111595	125226	-0.264483	0.157749	-1.6766	0.0936199	1	Subject
R1b-S836	934	13631	111595	125226	-0.176478	0.115935	-1.52221	0.127956	1	Subject
R1b-S749	1925	13631	111595	125226	0.111285	0.073408	1.51598	0.129523	1	Subject
R1b-S232	1289	13631	111595	125226	0.109639	0.089172	1.22953	0.218874	1	Subject
E-M96	3272	13631	111595	125226	-0.0429726	0.0593951	-0.723505	0.46937	1	Subject
E1b1b-M35	3037	13631	111595	125226	-0.0487814	0.0617007	-0.790613	0.42917	1	Subject
E1b1b-M78	2580	13631	111595	125226	-0.0842126	0.0674169	-1.24913	0.211617	1	Subject
E1b1b-CTS1243	457	13631	111595	125226	0.143279	0.150115	0.954463	0.339849	1	Subject
F-M89	121911	13631	111595	125226	0.0428674	0.0589756	0.726867	0.467308	1	Subject
G-M201	2168	13631	111595	125226	-0.00904901	0.0716942	-0.126217	0.89956	1	Subject
G2a2-CTS4367	345	13631	111595	125226	0.189371	0.164644	1.15018	0.250068	1	Subject
IJK-S137	119586	13631	111595	125226	0.0291283	0.045447	0.640929	0.521569	1	Subject
IJ-M429	28590	13631	111595	125226	0.0345381	0.0220782	1.56435	0.117735	1	Subject
I-M170	25845	13631	111595	125226	0.0340607	0.022864	1.4897	0.136302	1	Subject
I1-M253	16153	13631	111595	125226	0.050599	0.0274525	1.84315	0.0653074	1	Subject
I2-S31	9685	13631	111595	125226	-0.00287165	0.0348241	-0.0824617	0.93428	1	Subject
I1a-S438	4407	13631	111595	125226	0.0312513	0.0494737	0.631675	0.527599	1	Subject
I1a1-CTS6364	2636	13631	111595	125226	0.0873318	0.0618159	1.41277	0.157723	1	Subject
I2a-S238	7513	13631	111595	125226	-0.0402298	0.039664	-1.01426	0.310457	1	Subject
I2a2-S33	7012	13631	111595	125226	-0.0560913	0.0410821	-1.36535	0.172144	1	Subject
I2a2a-M223	5869	13631	111595	125226	-0.0523463	0.0447131	-1.17072	0.241713	1	Subject
J-M304	2743	13631	111595	125226	0.0247966	0.0634288	0.390935	0.695845	1	Subject
J1-M267	405	13631	111595	125226	-0.0194302	0.167006	-0.116344	0.90738	1	Subject
J2-M172	2338	13631	111595	125226	0.0321761	0.0683463	0.470781	0.637797	1	Subject
K-M9	90996	13631	111595	125226	-0.0245711	0.0208765	-1.17698	0.239205	1	Subject
T-M184	331	13631	111595	125226	-0.152698	0.187499	-0.814394	0.415419	1	Subject
LT-L298	383	13631	111595	125226	-0.130884	0.174819	-0.748686	0.454046	1	Subject
P-M45	90429	13631	111595	125226	-0.0208665	0.0207872	-1.00381	0.315468	1	Subject
Q-M242	340	13631	111595	125226	0.126918	0.167879	0.756006	0.449645	1	Subject
R-M207	90068	13631	111595	125226	-0.0236652	0.0207161	-1.14236	0.253305	1	Subject
R1a-M420	4586	13631	111595	125226	0.0179351	0.049075	0.365463	0.714766	1	Subject
R1a-S221	1259	13631	111595	125226	-0.048298	0.093211	-0.518158	0.604348	1	Subject
R1b-M343	85404	13631	111595	125226	-0.0274909	0.0200038	-1.37428	0.169353	1	Subject
R1b-S128	83978	13631	111595	125226	-0.0255151	0.0198341	-1.28643	0.198293	1	Subject
R1b-S21	3511	13631	111595	125226	-0.0777698	0.0579112	-1.34291	0.1793	1	Subject
R1b-S116	19463	13631	111595	125226	0.0308229	0.0257005	1.19931	0.230407	1	Subject
R1b-S28	7776	13631	111595	125226	0.00328246	0.0387027	0.0848121	0.932411	1	Subject
R1b-S145	10398	13631	111595	125226	0.0360777	0.0340344	1.06004	0.289127	1	Subject
R1b-S893	1222	13631	111595	125226	0.137594	0.0897766	1.53263	0.125367	1	Subject
R1b-S192	1421	13631	111595	125226	-0.176588	0.09157	-1.92845	0.0537992	1	Subject
R1b-S191	1055	13631	111595	125226	-0.214259	0.108262	-1.97909	0.0478063	1	Subject
I1-M253*	13604	42194	103179	145373	-0.00480994	0.0200335	-0.240095	0.810257	1	Father
I1-M253*	13608	23921	121472	145393	-0.00530673	0.0244762	-0.216812	0.828355	1	Mother
I2-S31*	2534	42194	103179	145373	-0.00408711	0.0444695	-0.0919081	0.926771	1	Father
I2-S31*	2532	23921	121472	145393	0.0419332	0.0534267	0.784874	0.432528	1	Mother
R1b-S3787	600	42194	103179	145373	0.035652	0.0897463	0.397254	0.69118	1	Father
R1b-S3787	600	23921	121472	145393	0.122778	0.105517	1.16359	0.244591	1	Mother
I1-M253	18756	42194	103179	145373	-0.00830331	0.0174333	-0.476291	0.633867	1	Father
I1-M253	18759	23921	121472	145393	0.00806562	0.021214	0.380202	0.703795	1	Mother
R1b-S192	1652	42194	103179	145373	0.0918528	0.0537998	1.70731	0.0877648	1	Father
R1b-S192	1653	23921	121472	145393	0.05004	0.0652104	0.767363	0.442866	1	Mother
R1b-S191	1212	42194	103179	145373	0.0632139	0.0630686	1.0023	0.316197	1	Father
R1b-S191	1213	23921	121472	145393	0.0444481	0.0763245	0.582357	0.560327	1	Mother

## Sheet: ST6 - Hypertension kin-cohort
	Sample Size
Haplogroup	MSY Carriers	Cases	Controls	Total	logOR	SE	Z	P	Padj	Kin
E1b1-P179*	220	87144	51759	138903	0.0607249	0.147162	0.412639	0.679871	1	Subject
E1b1b-M78*	245	87144	51759	138903	0.0283566	0.138979	0.204035	0.838326	1	Subject
E1b1b-V13	2403	87144	51759	138903	0.0175956	0.0445867	0.394638	0.69311	1	Subject
E1b1b-L677	240	87144	51759	138903	0.100211	0.142467	0.7034	0.481807	1	Subject
E1b1b-M81	207	87144	51759	138903	0.143167	0.153214	0.934426	0.350084	1	Subject
E1b1b-M123	310	87144	51759	138903	-0.122703	0.120871	-1.01515	0.310032	1	Subject
F-M89*	142	87144	51759	138903	-0.255996	0.177459	-1.44256	0.149144	1	Subject
G2a-P15*	2003	87144	51759	138903	-0.0724391	0.0483726	-1.49753	0.134257	1	Subject
G2a2b-S131	105	87144	51759	138903	-0.130811	0.207908	-0.629178	0.529232	1	Subject
G2a2b-CTS5990*	140	87144	51759	138903	-0.0288939	0.184427	-0.156669	0.875506	1	Subject
I1-M253*	13080	87144	51759	138903	0.00154991	0.019912	0.0778383	0.937957	1	Subject
I1a1a-M227*	102	87144	51759	138903	0.00293536	0.213776	0.0137311	0.989045	1	Subject
I1a1b-P109	2112	87144	51759	138903	-0.0224428	0.0476078	-0.471411	0.637348	1	Subject
I1a1b-S436	748	87144	51759	138903	0.190679	0.0816011	2.33672	0.0194539	0.739247	Subject
I1a2a-S247	245	87144	51759	138903	0.0159424	0.139487	0.114293	0.909005	1	Subject
I1a3-S243	1764	87144	51759	138903	-0.00916067	0.0517638	-0.176971	0.859531	1	Subject
I2-S31*	2420	87144	51759	138903	0.0347618	0.0445827	0.779715	0.435559	1	Subject
I2a1a-M26	569	87144	51759	138903	-0.0282586	0.0902274	-0.313193	0.754134	1	Subject
I2a2-S33*	1290	87144	51759	138903	-0.108731	0.0598965	-1.81532	0.0694752	1	Subject
I2a2a-M223*	5571	87144	51759	138903	0.0230594	0.0296668	0.777278	0.436995	1	Subject
I2a2a-Y3681	790	87144	51759	138903	0.0129771	0.077376	0.167715	0.866808	1	Subject
I2a2a-P78	146	87144	51759	138903	-0.0349324	0.178779	-0.195394	0.845085	1	Subject
J-M304*	1894	87144	51759	138903	-0.0176232	0.0499801	-0.352605	0.724385	1	Subject
J1-M267*	121	87144	51759	138903	0.151457	0.199837	0.757903	0.448509	1	Subject
J1a2b-P58	328	87144	51759	138903	0.00626779	0.119692	0.0523659	0.958237	1	Subject
J2b2-M241	707	87144	51759	138903	0.00797449	0.0814098	0.0979549	0.921968	1	Subject
T-M184*	297	87144	51759	138903	-0.128498	0.124646	-1.03091	0.302585	1	Subject
T1a1a-P77	93	87144	51759	138903	-0.119372	0.225239	-0.529977	0.596128	1	Subject
N1c1-Tat	198	87144	51759	138903	-0.0646434	0.152598	-0.423619	0.671843	1	Subject
Q-M242*	378	87144	51759	138903	-0.00879465	0.111581	-0.0788189	0.937177	1	Subject
R1a-M420*	82	87144	51759	138903	-0.144887	0.237669	-0.609615	0.542117	1	Subject
R1a1a-M417*	3573	87144	51759	138903	0.0445197	0.0368212	1.20908	0.226633	1	Subject
R1a1a-CTS4179	1087	87144	51759	138903	0.10135	0.0672267	1.50759	0.131659	1	Subject
R1a1a-CTS8277	280	87144	51759	138903	-0.195737	0.127214	-1.53864	0.123893	1	Subject
R1b-M269*	1498	87144	51759	138903	-0.0536376	0.0563201	-0.952369	0.34091	1	Subject
R1b-S128*	67681	87144	51759	138903	-0.00410494	0.011645	-0.352506	0.724459	1	Subject
R1b-S5741	418	87144	51759	138903	0.0930761	0.107725	0.864015	0.38758	1	Subject
R1b-S29	2928	87144	51759	138903	0.00109451	0.0404825	0.0270367	0.97843	1	Subject
R1b-S353	491	87144	51759	138903	-0.0366975	0.0972504	-0.37735	0.705913	1	Subject
R1b-M323.2	101	87144	51759	138903	0.266668	0.222879	1.19647	0.231514	1	Subject
R1b-S28*	8532	87144	51759	138903	0.016498	0.0242245	0.681047	0.495842	1	Subject
R1b-M222	4913	87144	51759	138903	0.00318187	0.0322808	0.0985684	0.921481	1	Subject
R1b-CTS6621	186	87144	51759	138903	-0.0223983	0.157581	-0.142138	0.886971	1	Subject
R1b-CTS9881*	90	87144	51759	138903	0.297177	0.241573	1.23017	0.218633	1	Subject
R1b-S884.3	1235	87144	51759	138903	-0.0256217	0.0617633	-0.414837	0.678261	1	Subject
R1b-S190	387	87144	51759	138903	0.25481	0.116979	2.17826	0.0293868	1	Subject
R1b-S191*	508	87144	51759	138903	0.0395486	0.0970612	0.407461	0.68367	1	Subject
R1b-S3787	565	87144	51759	138903	-0.000261992	0.0915472	-0.00286182	0.997717	1	Subject
R1b-S836	1008	87144	51759	138903	-0.0517819	0.0678809	-0.762834	0.445562	1	Subject
R1b-S749	1914	87144	51759	138903	-0.0207367	0.0507914	-0.408272	0.683074	1	Subject
R1b-S3689	94	87144	51759	138903	0.0753626	0.226477	0.332761	0.739315	1	Subject
R1b-S232	1448	87144	51759	138903	-0.0845286	0.0567246	-1.49016	0.136183	1	Subject
E-M96	3659	87144	51759	138903	0.0198654	0.0363291	0.546817	0.584505	1	Subject
E1b1b-M35	3405	87144	51759	138903	0.0187001	0.0376099	0.497213	0.619039	1	Subject
E1b1b-M78	2888	87144	51759	138903	0.0254829	0.0408093	0.624439	0.53234	1	Subject
E1b1b-CTS1243	517	87144	51759	138903	-0.0188869	0.0948006	-0.199227	0.842085	1	Subject
F-M89	135200	87144	51759	138903	-0.0175076	0.0361127	-0.484804	0.627816	1	Subject
G-M201	2455	87144	51759	138903	-0.0698619	0.0438015	-1.59497	0.11072	1	Subject
G2a2-CTS4367	395	87144	51759	138903	-0.066897	0.108757	-0.615107	0.538484	1	Subject
IJK-S137	132572	87144	51759	138903	0.0228098	0.0277875	0.820865	0.411723	1	Subject
IJ-M429	31964	87144	51759	138903	0.00706725	0.0138438	0.510497	0.609703	1	Subject
I-M170	28847	87144	51759	138903	0.00681712	0.0143601	0.474725	0.634983	1	Subject
I1-M253	18052	87144	51759	138903	0.00642285	0.0173388	0.370433	0.71106	1	Subject
I2-S31	10786	87144	51759	138903	0.00539269	0.0217072	0.248429	0.803802	1	Subject
I1a-S438	4972	87144	51759	138903	0.0172321	0.0314393	0.548107	0.583619	1	Subject
I1a1-CTS6364	2963	87144	51759	138903	0.0328542	0.0405456	0.810303	0.417766	1	Subject
I2a-S238	8366	87144	51759	138903	-0.00363527	0.0243932	-0.149028	0.881532	1	Subject
I2a2-S33	7797	87144	51759	138903	-0.00168331	0.0252255	-0.0667304	0.946796	1	Subject
I2a2a-M223	6507	87144	51759	138903	0.020698	0.0275412	0.751527	0.452335	1	Subject
J-M304	3113	87144	51759	138903	0.00435807	0.039215	0.111133	0.911511	1	Subject
J1-M267	451	87144	51759	138903	0.0343811	0.102325	0.335998	0.736873	1	Subject
J2-M172	2662	87144	51759	138903	-0.000825577	0.0423152	-0.0195102	0.984434	1	Subject
K-M9	100608	87144	51759	138903	-0.00126189	0.0130455	-0.0967304	0.922941	1	Subject
T-M184	390	87144	51759	138903	-0.126494	0.109121	-1.15922	0.246368	1	Subject
LT-L298	445	87144	51759	138903	-0.138832	0.101872	-1.36281	0.172944	1	Subject
NO-M214	201	87144	51759	138903	-0.0763982	0.151282	-0.505006	0.613555	1	Subject
P-M45	99960	87144	51759	138903	0.00165226	0.0129799	0.127294	0.898707	1	Subject
Q-M242	381	87144	51759	138903	-0.00796474	0.111205	-0.0716222	0.942903	1	Subject
R-M207	99556	87144	51759	138903	0.00135856	0.0129421	0.104973	0.916398	1	Subject
R1a-M420	5086	87144	51759	138903	0.0361241	0.0310707	1.16264	0.244975	1	Subject
R1a-S221	1367	87144	51759	138903	0.0380222	0.0594224	0.639863	0.522262	1	Subject
R1b-M343	94383	87144	51759	138903	-0.00478251	0.0125113	-0.382255	0.702272	1	Subject
R1b-S128	92777	87144	51759	138903	-0.0021745	0.012402	-0.175335	0.860816	1	Subject
R1b-S21	3938	87144	51759	138903	0.0128726	0.0350825	0.366923	0.713676	1	Subject
R1b-S116	21158	87144	51759	138903	0.00150871	0.0163293	0.0923924	0.926386	1	Subject
R1b-S28	8719	87144	51759	138903	0.0159972	0.023977	0.667191	0.50465	1	Subject
R1b-S145	10991	87144	51759	138903	0.00188496	0.0221291	0.0851801	0.932118	1	Subject
R1b-S893	1345	87144	51759	138903	-0.0116529	0.0593085	-0.19648	0.844234	1	Subject
R1b-S192	1531	87144	51759	138903	0.0721353	0.0566035	1.2744	0.202523	1	Subject
R1b-S191	1144	87144	51759	138903	0.0138258	0.064618	0.213962	0.830576	1	Subject
I1a1b-S436	782	28813	116560	145373	0.0387394	0.0899581	0.430639	0.666731	1	Father
I1a1b-S436	781	36114	109279	145393	-0.0859652	0.0857713	-1.00226	0.316218	1	Mother
I2a2-S33*	1336	28813	116560	145373	-0.00824143	0.0695623	-0.118475	0.905691	1	Father
I2a2-S33*	1337	36114	109279	145393	0.0935854	0.0628323	1.48945	0.136369	1	Mother
R1b-S190	440	28813	116560	145373	0.15831	0.116884	1.35442	0.175602	1	Father
R1b-S190	440	36114	109279	145393	0.198594	0.106205	1.86991	0.0614963	1	Mother
	Sample Size
Haplogroup	MSY Carriers	Cases	Controls	Total	logOR	SE	Z	P	Padj	Kin
E1b1-P179*	220	87144	51759	138903	0.0615543	0.146601	0.419877	0.674576	1	Subject
E1b1b-M78*	245	87144	51759	138903	0.0213124	0.139	0.153327	0.87814	1	Subject
E1b1b-V13	2403	87144	51759	138903	0.0134179	0.0444326	0.301983	0.762665	1	Subject
E1b1b-L677	240	87144	51759	138903	0.10109	0.142001	0.711893	0.476531	1	Subject
E1b1b-M81	207	87144	51759	138903	0.139547	0.152664	0.914083	0.360673	1	Subject
E1b1b-M123	310	87144	51759	138903	-0.143298	0.120474	-1.18945	0.234263	1	Subject
F-M89*	142	87144	51759	138903	-0.248442	0.177158	-1.40237	0.160804	1	Subject
G2a-P15*	2003	87144	51759	138903	-0.085023	0.048227	-1.76297	0.0779051	1	Subject
G2a2b-S131	105	87144	51759	138903	-0.129735	0.207056	-0.626569	0.530942	1	Subject
G2a2b-CTS5990*	140	87144	51759	138903	-0.0162344	0.184202	-0.0881335	0.929771	1	Subject
I1-M253*	13080	87144	51759	138903	0.00159063	0.0198509	0.0801288	0.936135	1	Subject
I1a1a-M227*	102	87144	51759	138903	0.00514904	0.213603	0.0241057	0.980768	1	Subject
I1a1b-P109	2112	87144	51759	138903	-0.0211962	0.0474495	-0.446712	0.655083	1	Subject
I1a1b-S436	748	87144	51759	138903	0.206197	0.0814154	2.53266	0.0113202	0.430167	Subject
I1a2a-S247	245	87144	51759	138903	0.0211452	0.138797	0.152346	0.878914	1	Subject
I1a3-S243	1764	87144	51759	138903	-0.00834843	0.0516036	-0.16178	0.871479	1	Subject
I2-S31*	2420	87144	51759	138903	0.0321628	0.0444348	0.723819	0.469177	1	Subject
I2a1a-M26	569	87144	51759	138903	-0.0314399	0.0899538	-0.349511	0.726706	1	Subject
I2a2-S33*	1290	87144	51759	138903	-0.114822	0.0597451	-1.92186	0.0546228	1	Subject
I2a2a-M223*	5571	87144	51759	138903	0.0229731	0.0295765	0.776734	0.437316	1	Subject
I2a2a-Y3681	790	87144	51759	138903	0.0119869	0.0771553	0.155361	0.876537	1	Subject
I2a2a-P78	146	87144	51759	138903	-0.0366282	0.177928	-0.20586	0.8369	1	Subject
J-M304*	1894	87144	51759	138903	-0.0219953	0.049812	-0.441567	0.658803	1	Subject
J1-M267*	121	87144	51759	138903	0.144597	0.198891	0.727016	0.467216	1	Subject
J1a2b-P58	328	87144	51759	138903	0.0109919	0.119378	0.0920768	0.926637	1	Subject
J2b2-M241	707	87144	51759	138903	0.00232088	0.0812436	0.0285669	0.97721	1	Subject
T-M184*	297	87144	51759	138903	-0.127641	0.124386	-1.02617	0.304812	1	Subject
T1a1a-P77	93	87144	51759	138903	-0.0988423	0.224133	-0.440999	0.659214	1	Subject
N1c1-Tat	198	87144	51759	138903	-0.0747841	0.152189	-0.49139	0.62315	1	Subject
Q-M242*	378	87144	51759	138903	-0.011181	0.111309	-0.100449	0.919988	1	Subject
R1a-M420*	82	87144	51759	138903	-0.155233	0.236934	-0.655172	0.512357	1	Subject
R1a1a-M417*	3573	87144	51759	138903	0.0442581	0.0367173	1.20537	0.228059	1	Subject
R1a1a-CTS4179	1087	87144	51759	138903	0.11225	0.0669925	1.67555	0.0938255	1	Subject
R1a1a-CTS8277	280	87144	51759	138903	-0.187973	0.126967	-1.48049	0.138744	1	Subject
R1b-M269*	1498	87144	51759	138903	-0.0531854	0.0561169	-0.947761	0.343251	1	Subject
R1b-S128*	67681	87144	51759	138903	-0.00520484	0.0116069	-0.448426	0.653846	1	Subject
R1b-S5741	418	87144	51759	138903	0.0786673	0.107319	0.73302	0.463546	1	Subject
R1b-S29	2928	87144	51759	138903	0.00332372	0.0403725	0.0823264	0.934387	1	Subject
R1b-S353	491	87144	51759	138903	-0.0260957	0.0969956	-0.269041	0.787898	1	Subject
R1b-M323.2	101	87144	51759	138903	0.298867	0.222591	1.34267	0.179378	1	Subject
R1b-S28*	8532	87144	51759	138903	0.0152379	0.0241653	0.630568	0.528323	1	Subject
R1b-M222	4913	87144	51759	138903	0.00654236	0.0321654	0.203397	0.838825	1	Subject
R1b-CTS6621	186	87144	51759	138903	-0.0129993	0.157096	-0.0827473	0.934053	1	Subject
R1b-CTS9881*	90	87144	51759	138903	0.301698	0.241071	1.25149	0.210756	1	Subject
R1b-S884.3	1235	87144	51759	138903	-0.0237612	0.0615975	-0.385749	0.699682	1	Subject
R1b-S190	387	87144	51759	138903	0.282929	0.116395	2.43077	0.0150667	0.572533	Subject
R1b-S191*	508	87144	51759	138903	0.0489459	0.0966734	0.506302	0.612645	1	Subject
R1b-S3787	565	87144	51759	138903	0.00671713	0.0911419	0.0736998	0.941249	1	Subject
R1b-S836	1008	87144	51759	138903	-0.0454803	0.0676782	-0.672009	0.501578	1	Subject
R1b-S749	1914	87144	51759	138903	0.00569742	0.0504298	0.112977	0.910049	1	Subject
R1b-S3689	94	87144	51759	138903	0.0574016	0.226296	0.253658	0.79976	1	Subject
R1b-S232	1448	87144	51759	138903	-0.0879733	0.0565831	-1.55476	0.120003	1	Subject
E-M96	3659	87144	51759	138903	0.0145999	0.0362099	0.403202	0.6868	1	Subject
E1b1b-M35	3405	87144	51759	138903	0.013114	0.0374895	0.349806	0.726484	1	Subject
E1b1b-M78	2888	87144	51759	138903	0.0214526	0.0406811	0.527337	0.59796	1	Subject
E1b1b-CTS1243	517	87144	51759	138903	-0.0326811	0.0944677	-0.34595	0.729381	1	Subject
F-M89	135200	87144	51759	138903	-0.0123431	0.0359935	-0.342926	0.731654	1	Subject
G-M201	2455	87144	51759	138903	-0.0804109	0.0436645	-1.84156	0.0655392	1	Subject
G2a2-CTS4367	395	87144	51759	138903	-0.069799	0.10837	-0.64408	0.519524	1	Subject
IJK-S137	132572	87144	51759	138903	0.0298306	0.0276986	1.07697	0.281492	1	Subject
IJ-M429	31964	87144	51759	138903	0.00655891	0.0138008	0.475255	0.634605	1	Subject
I-M170	28847	87144	51759	138903	0.00680555	0.0143156	0.475393	0.634507	1	Subject
I1-M253	18052	87144	51759	138903	0.0075356	0.017285	0.435963	0.662864	1	Subject
I2-S31	10786	87144	51759	138903	0.00367872	0.021641	0.169989	0.865019	1	Subject
I1a-S438	4972	87144	51759	138903	0.0207775	0.0313407	0.662956	0.507359	1	Subject
I1a1-CTS6364	2963	87144	51759	138903	0.0378005	0.0404251	0.935075	0.34975	1	Subject
I2a-S238	8366	87144	51759	138903	-0.00502525	0.024321	-0.206622	0.836305	1	Subject
I2a2-S33	7797	87144	51759	138903	-0.00292153	0.0251509	-0.11616	0.907526	1	Subject
I2a2a-M223	6507	87144	51759	138903	0.0204545	0.027457	0.744964	0.456293	1	Subject
J-M304	3113	87144	51759	138903	0.000272771	0.0390937	0.00697736	0.994433	1	Subject
J1-M267	451	87144	51759	138903	0.0363002	0.102005	0.355868	0.72194	1	Subject
J2-M172	2662	87144	51759	138903	-0.00591983	0.0421848	-0.140331	0.888398	1	Subject
K-M9	100608	87144	51759	138903	0.000730263	0.0130043	0.0561553	0.955218	1	Subject
T-M184	390	87144	51759	138903	-0.120977	0.108823	-1.11169	0.26627	1	Subject
LT-L298	445	87144	51759	138903	-0.133874	0.101598	-1.31768	0.187611	1	Subject
NO-M214	201	87144	51759	138903	-0.0876245	0.150861	-0.58083	0.561355	1	Subject
P-M45	99960	87144	51759	138903	0.00362627	0.012939	0.280258	0.77928	1	Subject
Q-M242	381	87144	51759	138903	-0.0114743	0.110924	-0.103442	0.917612	1	Subject
R-M207	99556	87144	51759	138903	0.00336048	0.0129014	0.260475	0.794498	1	Subject
R1a-M420	5086	87144	51759	138903	0.0392059	0.0309802	1.26552	0.205687	1	Subject
R1a-S221	1367	87144	51759	138903	0.0484747	0.0592315	0.818393	0.413133	1	Subject
R1b-M343	94383	87144	51759	138903	-0.00334454	0.0124719	-0.268167	0.788571	1	Subject
R1b-S128	92777	87144	51759	138903	-0.000798015	0.0123629	-0.0645493	0.948533	1	Subject
R1b-S21	3938	87144	51759	138903	0.0152015	0.0349863	0.4345	0.663925	1	Subject
R1b-S116	21158	87144	51759	138903	0.00555451	0.0162773	0.341244	0.73292	1	Subject
R1b-S28	8719	87144	51759	138903	0.0146197	0.023918	0.611244	0.541038	1	Subject
R1b-S145	10991	87144	51759	138903	0.0109844	0.0220437	0.498303	0.618271	1	Subject
R1b-S893	1345	87144	51759	138903	-0.0113396	0.0591332	-0.191764	0.847927	1	Subject
R1b-S192	1531	87144	51759	138903	0.0835189	0.0563582	1.48193	0.138359	1	Subject
R1b-S191	1144	87144	51759	138903	0.019466	0.0643558	0.302475	0.76229	1	Subject
G2a-P15*	2059	28813	116560	145373	0.0233309	0.0553428	0.421569	0.673339	1	Father
G2a-P15*	2062	36114	109279	145393	-0.0315497	0.0521176	-0.605356	0.544943	1	Mother
I1a1b-S436	782	28813	116560	145373	0.0379444	0.0899506	0.421836	0.673145	1	Father
I1a1b-S436	781	36114	109279	145393	-0.084968	0.0857653	-0.990703	0.32183	1	Mother
I2a2-S33*	1336	28813	116560	145373	-0.00778719	0.0695554	-0.111957	0.910858	1	Father
I2a2-S33*	1337	36114	109279	145393	0.0936152	0.0628253	1.49009	0.136201	1	Mother
R1a1a-CTS4179	1153	28813	116560	145373	-0.0847912	0.076809	-1.10392	0.269627	1	Father
R1a1a-CTS4179	1152	36114	109279	145393	0.027416	0.0687504	0.398776	0.690059	1	Mother
R1b-S190	440	28813	116560	145373	0.155301	0.116864	1.3289	0.18388	1	Father
R1b-S190	440	36114	109279	145393	0.199572	0.106191	1.87937	0.0601939	1	Mother
G-M201	2522	28813	116560	145373	0.00774041	0.0503139	0.153842	0.877734	1	Father
G-M201	2525	36114	109279	145393	-0.0158234	0.0469744	-0.336851	0.73623	1	Mother

## Sheet: ST7 - Mortality kin-cohort
	Sample Size
Haplogroup	MSY Carriers	Dead	Censored	Total	logHR	SE	Z	P	Padj	Kin
E1b1-P179*	231	13877	131597	145474	-0.67034	0.288871	-2.32055	0.0203109	0.771814	Subject
E1b1b-M78*	250	13877	131597	145474	-0.361889	0.235929	-1.53389	0.125056	1	Subject
E1b1b-V13	2500	13877	131597	145474	0.0587973	0.0641445	0.916637	0.359333	1	Subject
E1b1b-L677	242	13877	131597	145474	-0.0110385	0.204418	-0.0539995	0.956936	1	Subject
E1b1b-M81	218	13877	131597	145474	0.51771	0.17178	3.01379	0.00258007	0.0980426	Subject
E1b1b-M123	319	13877	131597	145474	-0.181705	0.204364	-0.889123	0.373937	1	Subject
F-M89*	146	13877	131597	145474	0.0502181	0.267492	0.187737	0.851083	1	Subject
G2a-P15*	2063	13877	131597	145474	0.113508	0.0686607	1.65317	0.0982968	1	Subject
G2a2b-S131	107	13877	131597	145474	0.181553	0.301718	0.601729	0.547354	1	Subject
G2a2b-CTS5990*	147	13877	131597	145474	0.0766053	0.242794	0.315515	0.752371	1	Subject
I1-M253*	13615	13877	131597	145474	-0.0187649	0.0295905	-0.634151	0.525982	1	Subject
I1a1a-M227*	104	13877	131597	145474	-0.104462	0.33353	-0.3132	0.754128	1	Subject
I1a1b-P109	2189	13877	131597	145474	0.0749324	0.0666955	1.1235	0.261225	1	Subject
I1a1b-S436	782	13877	131597	145474	-0.0211123	0.115874	-0.1822	0.855426	1	Subject
I1a2a-S247	253	13877	131597	145474	-0.017626	0.204382	-0.0862408	0.931275	1	Subject
I1a3-S243	1826	13877	131597	145474	0.0948742	0.0744885	1.27368	0.202779	1	Subject
I2-S31*	2535	13877	131597	145474	-0.0293209	0.0651453	-0.450085	0.652649	1	Subject
I2a1a-M26	597	13877	131597	145474	-0.00789153	0.138999	-0.0567742	0.954725	1	Subject
I2a2-S33*	1337	13877	131597	145474	-0.0469228	0.0902512	-0.519913	0.603124	1	Subject
I2a2a-M223*	5867	13877	131597	145474	-0.0457701	0.0439925	-1.04041	0.298151	1	Subject
I2a2a-Y3681	833	13877	131597	145474	-0.024958	0.115836	-0.215461	0.829408	1	Subject
I2a2a-P78	153	13877	131597	145474	0.341959	0.229686	1.48881	0.136538	1	Subject
J-M304*	1948	13877	131597	145474	0.128838	0.0699275	1.84246	0.0654083	1	Subject
J1-M267*	127	13877	131597	145474	0.00377145	0.301701	0.0125006	0.990026	1	Subject
J1a2b-P58	351	13877	131597	145474	0.248234	0.156497	1.58619	0.112695	1	Subject
J2b2-M241	731	13877	131597	145474	-0.0653467	0.127338	-0.513173	0.60783	1	Subject
T-M184*	304	13877	131597	145474	-0.124924	0.19273	-0.648183	0.516866	1	Subject
T1a1a-P77	96	13877	131597	145474	0.0212367	0.316449	0.0671096	0.946494	1	Subject
N1c1-Tat	202	13877	131597	145474	0.178359	0.208802	0.854202	0.392993	1	Subject
Q-M242*	387	13877	131597	145474	0.00428105	0.164752	0.0259848	0.979269	1	Subject
R1a-M420*	84	13877	131597	145474	-0.659101	0.447452	-1.47301	0.140749	1	Subject
R1a1a-M417*	3731	13877	131597	145474	-0.0596125	0.0557567	-1.06915	0.285	1	Subject
R1a1a-CTS4179	1153	13877	131597	145474	0.0263934	0.0925755	0.285102	0.775566	1	Subject
R1a1a-CTS8277	295	13877	131597	145474	0.0918478	0.182892	0.502196	0.61553	1	Subject
R1b-M269*	1564	13877	131597	145474	0.0374727	0.0795618	0.470989	0.637649	1	Subject
R1b-S128*	70776	13877	131597	145474	-0.0177585	0.0170347	-1.04249	0.297185	1	Subject
R1b-S5741	442	13877	131597	145474	-0.323176	0.171778	-1.88136	0.0599227	1	Subject
R1b-S29	3012	13877	131597	145474	-0.110665	0.0630265	-1.75584	0.079115	1	Subject
R1b-S353	515	13877	131597	145474	0.189983	0.133959	1.41822	0.156126	1	Subject
R1b-M323.2	102	13877	131597	145474	-0.317533	0.378581	-0.838747	0.401612	1	Subject
R1b-S28*	8838	13877	131597	145474	0.0220895	0.0355585	0.621216	0.534457	1	Subject
R1b-M222	5366	13877	131597	145474	0.0601147	0.0440857	1.36359	0.172698	1	Subject
R1b-CTS6621	192	13877	131597	145474	0.420098	0.196839	2.13423	0.0328241	1	Subject
R1b-CTS9881*	93	13877	131597	145474	0.34904	0.267467	1.30498	0.191898	1	Subject
R1b-S884.3	1310	13877	131597	145474	0.0256534	0.0881688	0.290958	0.771083	1	Subject
R1b-S190	440	13877	131597	145474	0.0504096	0.139378	0.361676	0.717594	1	Subject
R1b-S191*	541	13877	131597	145474	0.0199568	0.135179	0.147632	0.882633	1	Subject
R1b-S3787	600	13877	131597	145474	-0.146525	0.137696	-1.06412	0.287274	1	Subject
R1b-S836	1082	13877	131597	145474	0.0600277	0.0975946	0.615072	0.538507	1	Subject
R1b-S749	2217	13877	131597	145474	0.112908	0.0644611	1.75157	0.079848	1	Subject
R1b-S3689	104	13877	131597	145474	-0.757806	0.447365	-1.69393	0.0902781	1	Subject
R1b-S232	1504	13877	131597	145474	-0.158943	0.0906207	-1.75393	0.0794422	1	Subject
E-M96	3796	13877	131597	145474	0.00885085	0.05326	0.166182	0.868014	1	Subject
E1b1b-M35	3529	13877	131597	145474	0.0444962	0.0543597	0.81855	0.413043	1	Subject
E1b1b-M78	2992	13877	131597	145474	0.0206827	0.0594158	0.348101	0.727764	1	Subject
E1b1b-CTS1243	537	13877	131597	145474	0.168241	0.131628	1.27816	0.201193	1	Subject
F-M89	141630	13877	131597	145474	-0.00543531	0.0529735	-0.102604	0.918277	1	Subject
G-M201	2526	13877	131597	145474	0.121007	0.0618575	1.95621	0.05044	1	Subject
G2a2-CTS4367	406	13877	131597	145474	0.202874	0.14464	1.40261	0.160732	1	Subject
IJK-S137	138927	13877	131597	145474	-0.0572043	0.040181	-1.42367	0.154543	1	Subject
IJ-M429	33330	13877	131597	145474	0.00167333	0.0203151	0.082369	0.934353	1	Subject
I-M170	30101	13877	131597	145474	-0.0106873	0.0211216	-0.505987	0.612866	1	Subject
I1-M253	18770	13877	131597	145474	0.00517628	0.0254727	0.203209	0.838972	1	Subject
I2-S31	11322	13877	131597	145474	-0.0344557	0.0321353	-1.07221	0.283627	1	Subject
I1a-S438	5155	13877	131597	145474	0.0610006	0.0448033	1.36152	0.173349	1	Subject
I1a1-CTS6364	3076	13877	131597	145474	0.0457101	0.0572554	0.798354	0.424665	1	Subject
I2a-S238	8787	13877	131597	145474	-0.0347681	0.0362626	-0.958788	0.337665	1	Subject
I2a2-S33	8190	13877	131597	145474	-0.0364166	0.0374152	-0.973311	0.330399	1	Subject
I2a2a-M223	6853	13877	131597	145474	-0.0335697	0.0407326	-0.824147	0.409856	1	Subject
J-M304	3224	13877	131597	145474	0.0915442	0.056112	1.63146	0.102794	1	Subject
J1-M267	481	13877	131597	145474	0.186056	0.138998	1.33855	0.180716	1	Subject
J2-M172	2743	13877	131597	145474	0.0736288	0.0610861	1.20533	0.228077	1	Subject
K-M9	105597	13877	131597	145474	-0.0141355	0.0191102	-0.739684	0.459492	1	Subject
T-M184	400	13877	131597	145474	-0.0875325	0.164703	-0.531456	0.595103	1	Subject
LT-L298	456	13877	131597	145474	-0.0599933	0.154612	-0.388026	0.697997	1	Subject
NO-M214	206	13877	131597	145474	0.167889	0.208803	0.804054	0.421366	1	Subject
P-M45	104933	13877	131597	145474	-0.0143299	0.0190155	-0.753591	0.451095	1	Subject
Q-M242	390	13877	131597	145474	0.0253726	0.162577	0.156065	0.875982	1	Subject
R-M207	104519	13877	131597	145474	-0.0147758	0.0189592	-0.779349	0.435774	1	Subject
R1a-M420	5329	13877	131597	145474	-0.0419155	0.046131	-0.908619	0.363551	1	Subject
R1a-S221	1448	13877	131597	145474	0.0395439	0.0827539	0.47785	0.632757	1	Subject
R1b-M343	99099	13877	131597	145474	-0.00857917	0.0183303	-0.468032	0.639762	1	Subject
R1b-S128	97425	13877	131597	145474	-0.01119	0.0181578	-0.616263	0.537721	1	Subject
R1b-S21	4071	13877	131597	145474	-0.0977341	0.0538888	-1.81362	0.0697356	1	Subject
R1b-S116	22578	13877	131597	145474	0.0343966	0.0233119	1.4755	0.140079	1	Subject
R1b-S28	9037	13877	131597	145474	0.0257626	0.0351743	0.732427	0.463908	1	Subject
R1b-S145	12037	13877	131597	145474	0.0596258	0.0304493	1.9582	0.0502065	1	Subject
R1b-S893	1423	13877	131597	145474	0.0504377	0.0835334	0.603803	0.545975	1	Subject
R1b-S192	1653	13877	131597	145474	-0.0573555	0.0789405	-0.726566	0.467492	1	Subject
R1b-S191	1213	13877	131597	145474	-0.103636	0.0953592	-1.0868	0.277126	1	Subject
E1b1-P179*	231	112002	33472	145474	-0.108296	0.0777094	-1.3936	0.163439	1	Father
E1b1-P179*	231	88704	56770	145474	0.0630587	0.0828644	0.760987	0.446665	1	Mother
E1b1b-M81	218	112002	33472	145474	0.148891	0.0761061	1.95636	0.0504233	1	Father
E1b1b-M81	218	88704	56770	145474	0.113215	0.0846039	1.33818	0.180838	1	Mother
G2a-P15*	2063	112002	33472	145474	0.0174442	0.0251885	0.692548	0.488593	1	Father
G2a-P15*	2063	88704	56770	145474	-0.000800195	0.0284362	-0.02814	0.97755	1	Mother
J-M304*	1948	112002	33472	145474	0.0428688	0.0258363	1.65924	0.0970667	1	Father
J-M304*	1948	88704	56770	145474	0.0546939	0.0289143	1.89159	0.0585463	1	Mother
R1b-S5741	442	112002	33472	145474	-0.0481999	0.0546582	-0.881842	0.377862	1	Father
R1b-S5741	442	88704	56770	145474	0.00444723	0.0605368	0.0734633	0.941437	1	Mother
R1b-S29	3012	112002	33472	145474	-0.0158715	0.0209759	-0.756653	0.449258	1	Father
R1b-S29	3012	88704	56770	145474	0.00160628	0.0233589	0.0687651	0.945177	1	Mother
R1b-CTS6621	192	112002	33472	145474	-0.0360926	0.0875783	-0.412118	0.680253	1	Father
R1b-CTS6621	192	88704	56770	145474	0.058629	0.0926667	0.632686	0.526939	1	Mother
R1b-S749	2217	112002	33472	145474	-0.0137818	0.0246177	-0.559833	0.575594	1	Father
R1b-S749	2217	88704	56770	145474	-0.0345656	0.0279498	-1.2367	0.216197	1	Mother
R1b-S3689	104	112002	33472	145474	0.0919387	0.109843	0.837003	0.402591	1	Father
R1b-S3689	104	88704	56770	145474	0.0349332	0.122259	0.285732	0.775083	1	Mother
R1b-S232	1504	112002	33472	145474	0.0179398	0.0296961	0.604112	0.545769	1	Father
R1b-S232	1504	88704	56770	145474	0.0495923	0.0329001	1.50736	0.131719	1	Mother
G-M201	2526	112002	33472	145474	0.0153516	0.0227803	0.673898	0.500376	1	Father
G-M201	2526	88704	56770	145474	-0.0170935	0.0257516	-0.663786	0.506827	1	Mother
R1b-S21	4071	112002	33472	145474	-0.0142578	0.0181257	-0.786609	0.431511	1	Father
R1b-S21	4071	88704	56770	145474	-0.00386146	0.0202599	-0.190596	0.848842	1	Mother
R1b-S145	12037	112002	33472	145474	0.0168466	0.0111015	1.51751	0.129139	1	Father
R1b-S145	12037	88704	56770	145474	0.00149316	0.01253	0.119166	0.905143	1	Mother
	Sample Size
Haplogroup	MSY Carriers	Dead	Censored	Total	logHR	SE	Z	P	Padj	Kin
E1b1-P179*	231	13877	131597	145474	-0.640441	0.288866	-2.21708	0.0266173	1	Subject
E1b1b-M78*	250	13877	131597	145474	-0.384496	0.235916	-1.6298	0.103143	1	Subject
E1b1b-V13	2500	13877	131597	145474	0.0632973	0.0641365	0.986915	0.323684	1	Subject
E1b1b-L677	242	13877	131597	145474	-0.0284241	0.204407	-0.139057	0.889405	1	Subject
E1b1b-M81	218	13877	131597	145474	0.520296	0.171787	3.02872	0.0024559	0.0933241	Subject
E1b1b-M123	319	13877	131597	145474	-0.185565	0.204361	-0.908023	0.363866	1	Subject
F-M89*	146	13877	131597	145474	0.0641302	0.267477	0.239759	0.810517	1	Subject
G2a-P15*	2063	13877	131597	145474	0.103497	0.0686503	1.5076	0.131656	1	Subject
G2a2b-S131	107	13877	131597	145474	0.185841	0.301712	0.615955	0.537924	1	Subject
G2a2b-CTS5990*	147	13877	131597	145474	0.115828	0.242781	0.477087	0.6333	1	Subject
I1-M253*	13615	13877	131597	145474	-0.0157784	0.0295888	-0.533256	0.593856	1	Subject
I1a1a-M227*	104	13877	131597	145474	-0.106371	0.333524	-0.318931	0.749779	1	Subject
I1a1b-P109	2189	13877	131597	145474	0.0849018	0.0666877	1.27313	0.202974	1	Subject
I1a1b-S436	782	13877	131597	145474	-0.0324025	0.115869	-0.279648	0.779747	1	Subject
I1a2a-S247	253	13877	131597	145474	-0.00268338	0.20438	-0.0131294	0.989525	1	Subject
I1a3-S243	1826	13877	131597	145474	0.092191	0.0744842	1.23773	0.215818	1	Subject
I2-S31*	2535	13877	131597	145474	-0.0226572	0.0651379	-0.347835	0.727964	1	Subject
I2a1a-M26	597	13877	131597	145474	-0.00527875	0.138992	-0.0379788	0.969705	1	Subject
I2a2-S33*	1337	13877	131597	145474	-0.0522077	0.0902499	-0.57848	0.56294	1	Subject
I2a2a-M223*	5867	13877	131597	145474	-0.0460327	0.0439904	-1.04643	0.295364	1	Subject
I2a2a-Y3681	833	13877	131597	145474	-0.0426909	0.115833	-0.368554	0.71246	1	Subject
I2a2a-P78	153	13877	131597	145474	0.348778	0.229686	1.5185	0.128889	1	Subject
J-M304*	1948	13877	131597	145474	0.125012	0.0699265	1.78776	0.0738142	1	Subject
J1-M267*	127	13877	131597	145474	-0.00276722	0.301696	-0.00917222	0.992682	1	Subject
J1a2b-P58	351	13877	131597	145474	0.24206	0.156487	1.54683	0.121903	1	Subject
J2b2-M241	731	13877	131597	145474	-0.0758812	0.127334	-0.595921	0.551228	1	Subject
T-M184*	304	13877	131597	145474	-0.136858	0.192714	-0.71016	0.477605	1	Subject
T1a1a-P77	96	13877	131597	145474	0.0356758	0.316432	0.112744	0.910234	1	Subject
N1c1-Tat	202	13877	131597	145474	0.171878	0.20878	0.823251	0.410365	1	Subject
Q-M242*	387	13877	131597	145474	-0.0192405	0.164729	-0.116801	0.907018	1	Subject
R1a-M420*	84	13877	131597	145474	-0.644974	0.447433	-1.4415	0.149444	1	Subject
R1a1a-M417*	3731	13877	131597	145474	-0.0565659	0.0557548	-1.01455	0.310321	1	Subject
R1a1a-CTS4179	1153	13877	131597	145474	0.0374859	0.092571	0.404942	0.68552	1	Subject
R1a1a-CTS8277	295	13877	131597	145474	0.0875792	0.182884	0.478877	0.632026	1	Subject
R1b-M269*	1564	13877	131597	145474	0.0332642	0.0795596	0.418104	0.675871	1	Subject
R1b-S128*	70776	13877	131597	145474	-0.0198917	0.0170319	-1.16791	0.242843	1	Subject
R1b-S5741	442	13877	131597	145474	-0.301532	0.171769	-1.75545	0.079182	1	Subject
R1b-S29	3012	13877	131597	145474	-0.111012	0.0630263	-1.76137	0.078176	1	Subject
R1b-S353	515	13877	131597	145474	0.187304	0.133947	1.39834	0.162012	1	Subject
R1b-M323.2	102	13877	131597	145474	-0.335178	0.37849	-0.885567	0.375851	1	Subject
R1b-S28*	8838	13877	131597	145474	0.0185816	0.0355551	0.522614	0.601243	1	Subject
R1b-M222	5366	13877	131597	145474	0.0625348	0.0440728	1.4189	0.155929	1	Subject
R1b-CTS6621	192	13877	131597	145474	0.451943	0.196823	2.29619	0.0216649	0.823266	Subject
R1b-CTS9881*	93	13877	131597	145474	0.369279	0.267458	1.3807	0.167371	1	Subject
R1b-S884.3	1310	13877	131597	145474	0.0242236	0.0881692	0.274739	0.783516	1	Subject
R1b-S190	440	13877	131597	145474	0.0705488	0.139349	0.506273	0.612665	1	Subject
R1b-S191*	541	13877	131597	145474	0.0272795	0.135165	0.201823	0.840055	1	Subject
R1b-S3787	600	13877	131597	145474	-0.11456	0.137687	-0.832036	0.405389	1	Subject
R1b-S836	1082	13877	131597	145474	0.0595493	0.0975905	0.610196	0.541732	1	Subject
R1b-S749	2217	13877	131597	145474	0.131116	0.064436	2.03482	0.0418691	1	Subject
R1b-S3689	104	13877	131597	145474	-0.77359	0.447362	-1.72923	0.0837684	1	Subject
R1b-S232	1504	13877	131597	145474	-0.16842	0.0906196	-1.85854	0.0630929	1	Subject
E-M96	3796	13877	131597	145474	0.0105989	0.0532528	0.199031	0.842239	1	Subject
E1b1b-M35	3529	13877	131597	145474	0.0443639	0.0543527	0.816223	0.414373	1	Subject
E1b1b-M78	2992	13877	131597	145474	0.0207499	0.0594077	0.34928	0.726879	1	Subject
E1b1b-CTS1243	537	13877	131597	145474	0.167034	0.131632	1.26895	0.204459	1	Subject
F-M89	141630	13877	131597	145474	-0.008024	0.0529665	-0.151492	0.879588	1	Subject
G-M201	2526	13877	131597	145474	0.11174	0.0618501	1.80662	0.0708217	1	Subject
G2a2-CTS4367	406	13877	131597	145474	0.199925	0.14463	1.38233	0.166872	1	Subject
IJK-S137	138927	13877	131597	145474	-0.0554759	0.0401729	-1.38093	0.167301	1	Subject
IJ-M429	33330	13877	131597	145474	0.00279707	0.0203147	0.137687	0.890488	1	Subject
I-M170	30101	13877	131597	145474	-0.00884224	0.0211218	-0.418631	0.675485	1	Subject
I1-M253	18770	13877	131597	145474	0.00815629	0.0254701	0.32023	0.748794	1	Subject
I2-S31	11322	13877	131597	145474	-0.0348121	0.0321353	-1.0833	0.278676	1	Subject
I1a-S438	5155	13877	131597	145474	0.0633642	0.0448001	1.41437	0.157252	1	Subject
I1a1-CTS6364	3076	13877	131597	145474	0.0498002	0.0572509	0.86986	0.384377	1	Subject
I2a-S238	8787	13877	131597	145474	-0.03727	0.0362624	-1.02778	0.304051	1	Subject
I2a2-S33	8190	13877	131597	145474	-0.039258	0.0374144	-1.04927	0.294052	1	Subject
I2a2a-M223	6853	13877	131597	145474	-0.0358478	0.0407309	-0.880114	0.378797	1	Subject
J-M304	3224	13877	131597	145474	0.0863002	0.0561088	1.53809	0.124027	1	Subject
J1-M267	481	13877	131597	145474	0.179569	0.138991	1.29194	0.196377	1	Subject
J2-M172	2743	13877	131597	145474	0.0686384	0.0610844	1.12367	0.261155	1	Subject
K-M9	105597	13877	131597	145474	-0.0147628	0.0191081	-0.772593	0.439764	1	Subject
T-M184	400	13877	131597	145474	-0.0931333	0.16469	-0.565505	0.57173	1	Subject
LT-L298	456	13877	131597	145474	-0.0694733	0.1546	-0.449375	0.653161	1	Subject
NO-M214	206	13877	131597	145474	0.160107	0.208781	0.766863	0.443163	1	Subject
P-M45	104933	13877	131597	145474	-0.0147397	0.0190132	-0.775233	0.438202	1	Subject
Q-M242	390	13877	131597	145474	0.00152991	0.162554	0.0094117	0.992491	1	Subject
R-M207	104519	13877	131597	145474	-0.0148999	0.018957	-0.785986	0.431875	1	Subject
R1a-M420	5329	13877	131597	145474	-0.0369686	0.0461295	-0.80141	0.422894	1	Subject
R1a-S221	1448	13877	131597	145474	0.0476725	0.0827491	0.576109	0.564541	1	Subject
R1b-M343	99099	13877	131597	145474	-0.00957312	0.0183293	-0.522284	0.601473	1	Subject
R1b-S128	97425	13877	131597	145474	-0.0119587	0.0181566	-0.658644	0.510124	1	Subject
R1b-S21	4071	13877	131597	145474	-0.0961282	0.0538891	-1.78382	0.0744533	1	Subject
R1b-S116	22578	13877	131597	145474	0.0368243	0.0232978	1.58059	0.113972	1	Subject
R1b-S28	9037	13877	131597	145474	0.0221511	0.035171	0.629813	0.528817	1	Subject
R1b-S145	12037	13877	131597	145474	0.0678927	0.0304179	2.232	0.0256153	0.97338	Subject
R1b-S893	1423	13877	131597	145474	0.0496689	0.0835329	0.594603	0.552109	1	Subject
R1b-S192	1653	13877	131597	145474	-0.0377365	0.0789255	-0.478129	0.632559	1	Subject
R1b-S191	1213	13877	131597	145474	-0.0844166	0.0953507	-0.885327	0.37598	1	Subject
E1b1-P179*	231	112002	33472	145474	-0.108296	0.0777094	-1.3936	0.163439	1	Father
E1b1-P179*	231	88704	56770	145474	0.0630587	0.0828644	0.760987	0.446665	1	Mother
E1b1b-M81	218	112002	33472	145474	0.148891	0.0761061	1.95636	0.0504233	1	Father
E1b1b-M81	218	88704	56770	145474	0.113215	0.0846039	1.33818	0.180838	1	Mother
J-M304*	1948	112002	33472	145474	0.0428688	0.0258363	1.65924	0.0970667	1	Father
J-M304*	1948	88704	56770	145474	0.0546939	0.0289143	1.89159	0.0585463	1	Mother
R1b-S5741	442	112002	33472	145474	-0.0481999	0.0546582	-0.881842	0.377862	1	Father
R1b-S5741	442	88704	56770	145474	0.00444723	0.0605368	0.0734633	0.941437	1	Mother
R1b-S29	3012	112002	33472	145474	-0.0158715	0.0209759	-0.756653	0.449258	1	Father
R1b-S29	3012	88704	56770	145474	0.00160628	0.0233589	0.0687651	0.945177	1	Mother
R1b-CTS6621	192	112002	33472	145474	-0.0360926	0.0875783	-0.412118	0.680253	1	Father
R1b-CTS6621	192	88704	56770	145474	0.058629	0.0926667	0.632686	0.526939	1	Mother
R1b-S749	2217	112002	33472	145474	-0.0137818	0.0246177	-0.559833	0.575594	1	Father
R1b-S749	2217	88704	56770	145474	-0.0345656	0.0279498	-1.2367	0.216197	1	Mother
R1b-S3689	104	112002	33472	145474	0.0919387	0.109843	0.837003	0.402591	1	Father
R1b-S3689	104	88704	56770	145474	0.0349332	0.122259	0.285732	0.775083	1	Mother
R1b-S232	1504	112002	33472	145474	0.0179398	0.0296961	0.604112	0.545769	1	Father
R1b-S232	1504	88704	56770	145474	0.0495923	0.0329001	1.50736	0.131719	1	Mother
G-M201	2526	112002	33472	145474	0.0153516	0.0227803	0.673898	0.500376	1	Father
G-M201	2526	88704	56770	145474	-0.0170935	0.0257516	-0.663786	0.506827	1	Mother
R1b-S21	4071	112002	33472	145474	-0.0142578	0.0181257	-0.786609	0.431511	1	Father
R1b-S21	4071	88704	56770	145474	-0.00386146	0.0202599	-0.190596	0.848842	1	Mother
R1b-S145	12037	112002	33472	145474	0.0168466	0.0111015	1.51751	0.129139	1	Father
R1b-S145	12037	88704	56770	145474	0.00149316	0.01253	0.119166	0.905143	1	Mother

## Sheet: ST8 - Blood pressure
	Sample Size
Haplogroup	MSY Carriers	Total	Beta	SE	T	P	Padj	Trait
E1b1-P179*	243	150670	-0.445154	1.17377	-0.379253	0.704501	1	SBP
E1b1-P179*	244	150704	-0.669799	0.698342	-0.959129	0.337495	1	DBP
E1b1-P179*	243	150659	-1.11094	1.25705	-0.88377	0.376822	1	MAP
E1b1b-M78*	266	150670	-0.306983	1.12182	-0.273646	0.784357	1	SBP
E1b1b-M78*	266	150704	0.1673	0.668807	0.250147	0.802474	1	DBP
E1b1b-M78*	266	150659	0.131007	1.20142	0.109044	0.913168	1	MAP
E1b1b-V13	2611	150670	-0.766644	0.361059	-2.12332	0.0337289	1	SBP
E1b1b-V13	2611	150704	-0.672578	0.215252	-3.12461	0.00178073	0.135336	DBP
E1b1b-V13	2611	150659	-1.14246	0.386673	-2.9546	0.00313126	0.237976	MAP
E1b1b-L677	263	150670	-0.961012	1.12834	-0.851705	0.394379	1	SBP
E1b1b-L677	263	150704	-0.0113506	0.672692	-0.0168734	0.986538	1	DBP
E1b1b-L677	263	150659	-0.326935	1.2084	-0.270552	0.786736	1	MAP
E1b1b-M81	220	150670	-0.509407	1.23331	-0.413039	0.679579	1	SBP
E1b1b-M81	220	150704	-0.239536	0.735275	-0.325777	0.744594	1	DBP
E1b1b-M81	220	150659	-0.478334	1.32082	-0.362148	0.717242	1	MAP
E1b1b-M123	328	150670	-1.18742	1.01058	-1.17498	0.240004	1	SBP
E1b1b-M123	328	150704	-0.531661	0.602489	-0.882442	0.377539	1	DBP
E1b1b-M123	328	150659	-1.09455	1.08229	-1.01133	0.311862	1	MAP
F-M89*	153	150670	-0.236272	1.47864	-0.15979	0.873046	1	SBP
F-M89*	153	150704	1.14217	0.881527	1.29567	0.195092	1	DBP
F-M89*	153	150659	1.45417	1.58355	0.918297	0.358465	1	MAP
G2a-P15*	2173	150670	-0.7011	0.395196	-1.77406	0.0760555	1	SBP
G2a-P15*	2173	150704	-0.389024	0.235607	-1.65115	0.0987091	1	DBP
G2a-P15*	2173	150659	-0.742121	0.423237	-1.75344	0.0795283	1	MAP
G2a2b-S131	111	150670	-1.21537	1.73577	-0.70019	0.48381	1	SBP
G2a2b-S131	111	150704	-0.712186	1.03483	-0.688215	0.491319	1	DBP
G2a2b-S131	111	150659	-1.34615	1.85893	-0.724149	0.468975	1	MAP
G2a2b-CTS5990*	152	150670	-2.17579	1.48362	-1.46654	0.142504	1	SBP
G2a2b-CTS5990*	152	150704	-0.965802	0.884507	-1.09191	0.274874	1	DBP
G2a2b-CTS5990*	152	150659	-2.00117	1.5889	-1.25948	0.207861	1	MAP
I1-M253*	14212	150670	0.110611	0.161443	0.685136	0.493259	1	SBP
I1-M253*	14216	150704	0.066597	0.0962349	0.692026	0.488922	1	DBP
I1-M253*	14211	150659	0.125459	0.172904	0.725597	0.468087	1	MAP
I1a1a-M227*	114	150670	-0.0605601	1.71284	-0.0353565	0.971796	1	SBP
I1a1a-M227*	114	150704	0.214327	1.02116	0.209886	0.833757	1	DBP
I1a1a-M227*	114	150659	0.274195	1.83437	0.149476	0.881178	1	MAP
I1a1b-P109	2295	150670	0.0215112	0.385331	0.0558252	0.955481	1	SBP
I1a1b-P109	2295	150704	0.109165	0.229725	0.475198	0.634646	1	DBP
I1a1b-P109	2295	150659	0.161764	0.412672	0.391993	0.695064	1	MAP
I1a1b-S436	790	150670	1.3187	0.652234	2.02182	0.043197	1	SBP
I1a1b-S436	790	150704	0.803722	0.388847	2.06694	0.0387419	1	DBP
I1a1b-S436	790	150659	1.52172	0.698511	2.17852	0.0293692	1	MAP
I1a2a-S247	251	150670	-0.998189	1.15489	-0.864317	0.387415	1	SBP
I1a2a-S247	251	150704	-0.713908	0.688518	-1.03688	0.299795	1	DBP
I1a2a-S247	251	150659	-1.27356	1.23683	-1.02969	0.303155	1	MAP
I1a3-S243	1908	150670	-0.0257215	0.421449	-0.0610313	0.951334	1	SBP
I1a3-S243	1909	150704	0.00141186	0.251192	0.00562064	0.995515	1	DBP
I1a3-S243	1908	150659	-0.0183903	0.451352	-0.0407448	0.967499	1	MAP
I2-S31*	2632	150670	0.145328	0.359506	0.404243	0.686035	1	SBP
I2-S31*	2632	150704	-0.0207097	0.214329	-0.0966258	0.923024	1	DBP
I2-S31*	2632	150659	0.0318232	0.385015	0.0826545	0.934126	1	MAP
I2a1a-M26	615	150670	-0.374937	0.738748	-0.50753	0.611784	1	SBP
I2a1a-M26	616	150704	0.378646	0.44007	0.860421	0.389558	1	DBP
I2a1a-M26	615	150659	0.332644	0.791166	0.420448	0.674159	1	MAP
I2a2-S33*	1395	150670	-1.15788	0.49178	-2.35447	0.0185506	1	SBP
I2a2-S33*	1395	150704	-0.203496	0.293193	-0.694068	0.48764	1	DBP
I2a2-S33*	1395	150659	-0.647611	0.526681	-1.22961	0.218846	1	MAP
I2a2a-M223*	6006	150670	0.0648666	0.24077	0.269413	0.787612	1	SBP
I2a2a-M223*	6012	150704	0.130251	0.143472	0.907851	0.363959	1	DBP
I2a2a-M223*	6006	150659	0.178389	0.257854	0.691822	0.48905	1	MAP
I2a2a-Y3681	871	150670	-0.162475	0.621345	-0.261489	0.793715	1	SBP
I2a2a-Y3681	871	150704	0.0965247	0.370432	0.260573	0.794422	1	DBP
I2a2a-Y3681	871	150659	0.0859997	0.665432	0.129239	0.897169	1	MAP
I2a2a-P78	158	150670	0.455881	1.45511	0.313296	0.754056	1	SBP
I2a2a-P78	157	150704	0.651569	0.870264	0.748703	0.454038	1	DBP
I2a2a-P78	157	150659	0.889763	1.56331	0.569152	0.569254	1	MAP
J-M304*	2039	150670	-0.496173	0.407729	-1.21692	0.223637	1	SBP
J-M304*	2040	150704	-0.0434019	0.243021	-0.178593	0.858258	1	DBP
J-M304*	2038	150659	-0.265286	0.436766	-0.607388	0.543594	1	MAP
J1-M267*	134	150670	1.66867	1.57986	1.05621	0.290873	1	SBP
J1-M267*	134	150704	1.34123	0.941878	1.424	0.154449	1	DBP
J1-M267*	134	150659	2.35431	1.69196	1.39147	0.164084	1	MAP
J1a2b-P58	360	150670	-0.0213526	0.96481	-0.0221315	0.982343	1	SBP
J1a2b-P58	360	150704	0.0871626	0.575198	0.151535	0.879554	1	DBP
J1a2b-P58	360	150659	0.120906	1.03327	0.117013	0.90685	1	MAP
J2b2-M241	789	150670	0.198881	0.65256	0.30477	0.760542	1	SBP
J2b2-M241	789	150704	0.361707	0.389041	0.929741	0.352507	1	DBP
J2b2-M241	789	150659	0.55827	0.69886	0.79883	0.42439	1	MAP
T-M184*	324	150670	-0.184377	1.0168	-0.181331	0.856108	1	SBP
T-M184*	324	150704	-0.0302767	0.606192	-0.0499456	0.960166	1	DBP
T-M184*	324	150659	-0.0923207	1.08894	-0.0847801	0.932436	1	MAP
T1a1a-P77	101	150670	1.05931	1.81958	0.582173	0.560451	1	SBP
T1a1a-P77	101	150704	0.408545	1.08479	0.376611	0.706463	1	DBP
T1a1a-P77	101	150659	0.907848	1.94869	0.465877	0.641304	1	MAP
N1c1-Tat	210	150670	-0.664636	1.2625	-0.526446	0.598579	1	SBP
N1c1-Tat	210	150704	-0.276188	0.752672	-0.366943	0.713662	1	DBP
N1c1-Tat	210	150659	-0.579659	1.35207	-0.428718	0.668129	1	MAP
Q-M242*	410	150670	-0.0720081	0.904333	-0.0796256	0.936535	1	SBP
Q-M242*	410	150704	0.438993	0.539142	0.814244	0.415507	1	DBP
Q-M242*	410	150659	0.570255	0.968498	0.588803	0.555994	1	MAP
R1a-M420*	91	150670	-1.10894	1.91718	-0.57842	0.562981	1	SBP
R1a-M420*	91	150704	-1.34632	1.14298	-1.1779	0.238836	1	DBP
R1a-M420*	91	150659	-2.15569	2.05321	-1.04991	0.29376	1	MAP
R1a1a-M417*	3875	150670	-0.0552154	0.297665	-0.185495	0.852841	1	SBP
R1a1a-M417*	3877	150704	0.0425755	0.177416	0.239975	0.81035	1	DBP
R1a1a-M417*	3875	150659	0.0227431	0.318786	0.0713427	0.943125	1	MAP
R1a1a-CTS4179	1165	150670	0.610904	0.538139	1.13522	0.256287	1	SBP
R1a1a-CTS4179	1164	150704	0.515485	0.320961	1.60607	0.108261	1	DBP
R1a1a-CTS4179	1164	150659	0.884634	0.576564	1.53432	0.124953	1	MAP
R1a1a-CTS8277	301	150670	-0.444161	1.05499	-0.421011	0.673748	1	SBP
R1a1a-CTS8277	301	150704	-0.224798	0.62896	-0.357413	0.720783	1	DBP
R1a1a-CTS8277	301	150659	-0.43843	1.12984	-0.388045	0.697983	1	MAP
R1b-M269*	1622	150670	-0.365861	0.456428	-0.801575	0.4228	1	SBP
R1b-M269*	1621	150704	-0.209532	0.272194	-0.769789	0.441426	1	DBP
R1b-M269*	1621	150659	-0.40043	0.488961	-0.818941	0.412821	1	MAP
R1b-S128*	73508	150670	0.205311	0.0944361	2.17408	0.029701	1	SBP
R1b-S128*	73526	150704	0.0457008	0.0562949	0.81181	0.416902	1	DBP
R1b-S128*	73506	150659	0.133125	0.101141	1.31622	0.188101	1	MAP
R1b-S5741	449	150670	0.672452	0.864096	0.778214	0.436444	1	SBP
R1b-S5741	448	150704	0.258495	0.515728	0.501223	0.616215	1	DBP
R1b-S5741	448	150659	0.528402	0.926437	0.570359	0.568435	1	MAP
R1b-S29	3153	150670	-0.0499082	0.329255	-0.151579	0.879519	1	SBP
R1b-S29	3153	150704	-0.167299	0.196294	-0.852286	0.394057	1	DBP
R1b-S29	3153	150659	-0.229651	0.352617	-0.651277	0.514869	1	MAP
R1b-S353	530	150670	-1.04952	0.795443	-1.31942	0.187031	1	SBP
R1b-S353	530	150704	-0.269512	0.474228	-0.568319	0.569819	1	DBP
R1b-S353	530	150659	-0.699426	0.851885	-0.821033	0.411629	1	MAP
R1b-M323.2	109	150670	-0.820455	1.75375	-0.46783	0.639907	1	SBP
R1b-M323.2	109	150704	0.704601	1.04554	0.673909	0.500371	1	DBP
R1b-M323.2	109	150659	0.678734	1.87818	0.361378	0.717817	1	MAP
R1b-S28*	9250	150670	-0.000458747	0.196395	-0.00233584	0.998136	1	SBP
R1b-S28*	9250	150704	0.0355872	0.117085	0.303942	0.761172	1	DBP
R1b-S28*	9249	150659	0.0503733	0.210341	0.239484	0.81073	1	MAP
R1b-M222	5362	150670	0.0689872	0.261193	0.264123	0.791686	1	SBP
R1b-M222	5363	150704	0.0381961	0.1557	0.245319	0.80621	1	DBP
R1b-M222	5360	150659	0.0616503	0.279774	0.220358	0.825593	1	MAP
R1b-CTS6621	207	150670	-0.533166	1.27288	-0.418865	0.675315	1	SBP
R1b-CTS6621	207	150704	-0.636041	0.758862	-0.83815	0.401948	1	DBP
R1b-CTS6621	207	150659	-1.01279	1.3632	-0.742954	0.457511	1	MAP
R1b-CTS9881*	100	150670	2.74414	1.82861	1.50067	0.133443	1	SBP
R1b-CTS9881*	100	150704	0.596345	1.09018	0.547013	0.584371	1	DBP
R1b-CTS9881*	100	150659	1.72199	1.95837	0.8793	0.37924	1	MAP
R1b-S884.3	1352	150670	0.0520346	0.499454	0.104183	0.917024	1	SBP
R1b-S884.3	1352	150704	-0.157594	0.297763	-0.529259	0.596627	1	DBP
R1b-S884.3	1352	150659	-0.181699	0.534893	-0.339693	0.734089	1	MAP
R1b-S190	415	150670	-0.508236	0.900092	-0.564649	0.572313	1	SBP
R1b-S190	415	150704	0.155214	0.536615	0.289247	0.772393	1	DBP
R1b-S190	415	150659	0.0513613	0.963958	0.0532816	0.957508	1	MAP
R1b-S191*	557	150670	0.0651082	0.776084	0.0838933	0.933141	1	SBP
R1b-S191*	557	150704	-0.026929	0.462684	-0.0582018	0.953588	1	DBP
R1b-S191*	557	150659	-0.00322035	0.83115	-0.00387457	0.996909	1	MAP
R1b-S3787	621	150670	1.10487	0.735222	1.50277	0.132899	1	SBP
R1b-S3787	621	150704	0.233105	0.438326	0.531809	0.594859	1	DBP
R1b-S3787	621	150659	0.690602	0.787392	0.877074	0.380448	1	MAP
R1b-S836	1080	150670	-0.164068	0.558481	-0.293776	0.76893	1	SBP
R1b-S836	1081	150704	-0.0458421	0.3328	-0.137747	0.890441	1	DBP
R1b-S836	1080	150659	-0.138886	0.598108	-0.232209	0.816376	1	MAP
R1b-S749	2006	150670	-0.659416	0.415746	-1.5861	0.112718	1	SBP
R1b-S749	2006	150704	-0.143586	0.24786	-0.579303	0.562386	1	DBP
R1b-S749	2006	150659	-0.397312	0.445249	-0.892336	0.372214	1	MAP
R1b-S3689	103	150670	-1.67618	1.80189	-0.930237	0.35225	1	SBP
R1b-S3689	103	150704	-0.708639	1.07425	-0.659662	0.509472	1	DBP
R1b-S3689	103	150659	-1.49076	1.92974	-0.77252	0.439808	1	MAP
R1b-S232	1578	150670	-0.739632	0.462725	-1.59843	0.10995	1	SBP
R1b-S232	1579	150704	-0.568629	0.275778	-2.06191	0.0392184	1	DBP
R1b-S232	1578	150659	-1.01227	0.495555	-2.04269	0.0410848	1	MAP
E-M96	3964	150670	-0.746271	0.29444	-2.53454	0.0112604	0.855793	SBP
E-M96	3965	150704	-0.532563	0.175516	-3.03428	0.00241152	0.183276	DBP
E-M96	3964	150659	-0.953737	0.315329	-3.02458	0.00249025	0.189259	MAP
E1b1b-M35	3688	150670	-0.778975	0.304937	-2.55455	0.0106336	0.80815	SBP
E1b1b-M35	3688	150704	-0.531264	0.181795	-2.92232	0.0034748	0.264085	DBP
E1b1b-M35	3688	150659	-0.958013	0.326571	-2.93355	0.00335159	0.254721	MAP
E1b1b-M78	3140	150670	-0.748439	0.329835	-2.26914	0.0232615	1	SBP
E1b1b-M78	3140	150704	-0.547787	0.196638	-2.78576	0.00534089	0.405907	DBP
E1b1b-M78	3140	150659	-0.97002	0.353235	-2.7461	0.00603148	0.458392	MAP
E1b1b-CTS1243	548	150670	-0.916667	0.782368	-1.17166	0.241336	1	SBP
E1b1b-CTS1243	548	150704	-0.415042	0.466431	-0.889825	0.373561	1	DBP
E1b1b-CTS1243	548	150659	-0.848502	0.837881	-1.01268	0.311216	1	MAP
F-M89	146659	150670	0.786929	0.292748	2.68808	0.00718726	0.546231	SBP
F-M89	146692	150704	0.540728	0.174507	3.0986	0.00194471	0.147798	DBP
F-M89	146648	150659	0.978079	0.313517	3.1197	0.0018107	0.137614	MAP
G-M201	2657	150670	-0.812272	0.357949	-2.26924	0.0232552	1	SBP
G-M201	2657	150704	-0.495318	0.213401	-2.32107	0.0202843	1	DBP
G-M201	2657	150659	-0.920913	0.383346	-2.4023	0.0162935	1	MAP
G2a2-CTS4367	423	150670	-1.67153	0.890056	-1.87801	0.0603818	1	SBP
G2a2-CTS4367	423	150704	-0.984954	0.530632	-1.85619	0.0634284	1	DBP
G2a2-CTS4367	423	150659	-1.86028	0.953208	-1.9516	0.0509876	1	MAP
IJK-S137	143818	150670	0.803853	0.22621	3.55357	0.000380154	0.0288917	SBP
IJK-S137	143851	150704	0.505841	0.134851	3.75111	0.000176116	0.0133848	DBP
IJK-S137	143807	150659	0.934913	0.242259	3.85915	0.000113828	0.00865096	MAP
IJ-M429	34658	150670	0.0141188	0.112268	0.12576	0.899922	1	SBP
IJ-M429	34670	150704	0.106201	0.0669205	1.58698	0.11252	1	DBP
IJ-M429	34655	150659	0.140347	0.120238	1.16724	0.243116	1	MAP
I-M170	31258	150670	0.0423828	0.11647	0.363895	0.715937	1	SBP
I-M170	31269	150704	0.0987613	0.0694248	1.42257	0.154864	1	DBP
I-M170	31256	150659	0.142233	0.124737	1.14026	0.254178	1	MAP
I1-M253	19571	150670	0.130333	0.140587	0.927065	0.353894	1	SBP
I1-M253	19576	150704	0.0946021	0.0838035	1.12886	0.25896	1	DBP
I1-M253	19570	150659	0.170052	0.150566	1.12942	0.258722	1	MAP
I2-S31	11677	150670	-0.106629	0.176145	-0.605344	0.544951	1	SBP
I2-S31	11683	150704	0.0774722	0.104988	0.737913	0.460568	1	DBP
I2-S31	11676	150659	0.0588212	0.188651	0.311798	0.755194	1	MAP
I1a-S438	5359	150670	0.152713	0.254898	0.599113	0.549098	1	SBP
I1a-S438	5360	150704	0.14498	0.15195	0.954129	0.34002	1	DBP
I1a-S438	5359	150659	0.24626	0.272984	0.902106	0.367002	1	MAP
I1a1-CTS6364	3200	150670	0.347466	0.327296	1.06163	0.288407	1	SBP
I1a1-CTS6364	3200	150704	0.295563	0.195125	1.51474	0.129841	1	DBP
I1a1-CTS6364	3200	150659	0.519395	0.350518	1.4818	0.138397	1	MAP
I2a-S238	9045	150670	-0.179313	0.198277	-0.904355	0.365808	1	SBP
I2a-S238	9051	150704	0.104444	0.118171	0.883843	0.376782	1	DBP
I2a-S238	9044	150659	0.0648517	0.212357	0.30539	0.76007	1	MAP
I2a2-S33	8430	150670	-0.162708	0.204938	-0.79394	0.427232	1	SBP
I2a2-S33	8435	150704	0.0824165	0.122144	0.674747	0.499838	1	DBP
I2a2-S33	8429	150659	0.0436802	0.219492	0.199006	0.842258	1	MAP
I2a2a-M223	7035	150670	0.0455286	0.223258	0.203929	0.838409	1	SBP
I2a2a-M223	7040	150704	0.139708	0.133055	1.05	0.29372	1	DBP
I2a2a-M223	7034	150659	0.185323	0.239115	0.775039	0.438318	1	MAP
J-M304	3395	150670	-0.195654	0.317485	-0.616262	0.537722	1	SBP
J-M304	3396	150704	0.123227	0.18925	0.651133	0.514961	1	DBP
J-M304	3394	150659	0.0779758	0.340061	0.2293	0.818636	1	MAP
J1-M267	496	150670	0.390942	0.822257	0.475449	0.634467	1	SBP
J1-M267	496	150704	0.388412	0.490211	0.792336	0.428166	1	DBP
J1-M267	496	150659	0.659435	0.880599	0.748849	0.453949	1	MAP
J2-M172	2899	150670	-0.2964	0.343003	-0.864131	0.387518	1	SBP
J2-M172	2900	150704	0.0762597	0.204457	0.372986	0.709159	1	DBP
J2-M172	2898	150659	-0.02377	0.367404	-0.0646973	0.948415	1	MAP
K-M9	109160	150670	0.163418	0.105841	1.544	0.122591	1	SBP
K-M9	109181	150704	0.016321	0.0630912	0.25869	0.795875	1	DBP
K-M9	109152	150659	0.0799322	0.113355	0.705149	0.480719	1	MAP
T-M184	425	150670	0.111694	0.8881	0.125767	0.899917	1	SBP
T-M184	425	150704	0.0742269	0.529466	0.140192	0.888508	1	DBP
T-M184	425	150659	0.14584	0.951114	0.153336	0.878134	1	MAP
LT-L298	483	150670	-0.101511	0.83321	-0.121831	0.903033	1	SBP
LT-L298	483	150704	-0.0850724	0.496741	-0.171261	0.864019	1	DBP
LT-L298	483	150659	-0.137618	0.892329	-0.154224	0.877434	1	MAP
NO-M214	214	150670	-0.824396	1.25065	-0.659173	0.509785	1	SBP
NO-M214	214	150704	-0.336266	0.745612	-0.450994	0.651994	1	DBP
NO-M214	214	150659	-0.713198	1.33939	-0.532479	0.594395	1	MAP
P-M45	108460	150670	0.170107	0.105322	1.61512	0.106286	1	SBP
P-M45	108481	150704	0.0207596	0.0627818	0.330663	0.7409	1	DBP
P-M45	108452	150659	0.0878198	0.112799	0.778551	0.436245	1	MAP
Q-M242	414	150670	-0.00366521	0.899957	-0.00407265	0.996751	1	SBP
Q-M242	414	150704	0.470186	0.536533	0.876341	0.380846	1	DBP
Q-M242	414	150659	0.634659	0.963811	0.658489	0.510225	1	MAP
R-M207	108018	150670	0.165799	0.105008	1.57891	0.114358	1	SBP
R-M207	108039	150704	0.012773	0.0625953	0.204058	0.838309	1	DBP
R-M207	108010	150659	0.0755811	0.112464	0.672049	0.501554	1	MAP
R1a-M420	5499	150670	0.0117081	0.251336	0.0465837	0.962845	1	SBP
R1a-M420	5500	150704	0.0931024	0.149827	0.621401	0.534337	1	DBP
R1a-M420	5498	150659	0.116291	0.269193	0.431999	0.665743	1	MAP
R1a-S221	1466	150670	0.394442	0.480217	0.821384	0.411429	1	SBP
R1a-S221	1465	150704	0.363805	0.286389	1.27032	0.203973	1	DBP
R1a-S221	1465	150659	0.613417	0.51446	1.19235	0.233125	1	MAP
R1b-M343	102426	150670	0.150733	0.101488	1.48523	0.137484	1	SBP
R1b-M343	102446	150704	-0.00167475	0.060497	-0.0276832	0.977915	1	DBP
R1b-M343	102419	150659	0.0529581	0.108694	0.487222	0.626101	1	MAP
R1b-S128	100682	150670	0.158882	0.100597	1.5794	0.114247	1	SBP
R1b-S128	100703	150704	0.00480091	0.0599666	0.0800598	0.93619	1	DBP
R1b-S128	100676	150659	0.0641461	0.10774	0.595377	0.551592	1	MAP
R1b-S21	4241	150670	-0.120577	0.284928	-0.423183	0.672162	1	SBP
R1b-S21	4240	150704	-0.11325	0.169888	-0.666615	0.505019	1	DBP
R1b-S21	4240	150659	-0.186523	0.305181	-0.611188	0.541076	1	MAP
R1b-S116	22933	150670	-0.10233	0.13242	-0.772769	0.439661	1	SBP
R1b-S116	22937	150704	-0.0570889	0.0789382	-0.72321	0.469552	1	DBP
R1b-S116	22930	150659	-0.110323	0.141824	-0.777886	0.436637	1	MAP
R1b-S28	9456	150670	-0.00261474	0.194395	-0.0134507	0.989268	1	SBP
R1b-S28	9456	150704	0.0318056	0.115893	0.274438	0.783748	1	DBP
R1b-S28	9455	150659	0.0448186	0.208199	0.215268	0.829558	1	MAP
R1b-S145	11899	150670	-0.0743222	0.179286	-0.414546	0.678475	1	SBP
R1b-S145	11902	150704	-0.0462938	0.106871	-0.433175	0.664888	1	DBP
R1b-S145	11897	150659	-0.0883778	0.192021	-0.460251	0.645337	1	MAP
R1b-S893	1476	150670	0.122922	0.478247	0.257027	0.797159	1	SBP
R1b-S893	1476	150704	-0.174173	0.28512	-0.610877	0.541282	1	DBP
R1b-S893	1476	150659	-0.180074	0.51218	-0.351583	0.725152	1	MAP
R1b-S192	1665	150670	0.26958	0.450974	0.597772	0.549993	1	SBP
R1b-S192	1666	150704	0.0710415	0.268782	0.264309	0.791542	1	DBP
R1b-S192	1665	150659	0.195854	0.482973	0.405517	0.685098	1	MAP
R1b-S191	1250	150670	0.526718	0.519344	1.0142	0.31049	1	SBP
R1b-S191	1251	150704	0.0425631	0.309499	0.137522	0.890618	1	DBP
R1b-S191	1250	150659	0.242642	0.556195	0.436253	0.662654	1	MAP
	Sample Size
Haplogroup	MSY Carriers	Total	Beta	SE	T	P	Padj	Trait
E1b1-P179*	243	150670	-0.453043	1.17676	-0.384994	0.700243	1	SBP
E1b1-P179*	244	150704	-0.666605	0.699633	-0.952792	0.340697	1	DBP
E1b1-P179*	243	150659	-1.10825	1.2599	-0.879636	0.379058	1	MAP
E1b1b-M78*	266	150670	-0.352588	1.12467	-0.313503	0.753899	1	SBP
E1b1b-M78*	266	150704	0.144125	0.670039	0.215099	0.829691	1	DBP
E1b1b-M78*	266	150659	0.0850632	1.20414	0.0706424	0.943682	1	MAP
E1b1b-V13	2611	150670	-0.801845	0.361977	-2.21518	0.0267492	1	SBP
E1b1b-V13	2611	150704	-0.687434	0.215649	-3.18775	0.00143416	0.108996	DBP
E1b1b-V13	2611	150659	-1.17395	0.387548	-3.02918	0.00245256	0.186395	MAP
E1b1b-L677	263	150670	-0.926949	1.13121	-0.819431	0.412542	1	SBP
E1b1b-L677	263	150704	-0.00165646	0.673936	-0.00245788	0.998039	1	DBP
E1b1b-L677	263	150659	-0.302426	1.21114	-0.249704	0.802817	1	MAP
E1b1b-M81	220	150670	-0.52393	1.23647	-0.423732	0.671762	1	SBP
E1b1b-M81	220	150704	-0.252498	0.736643	-0.342768	0.731773	1	DBP
E1b1b-M81	220	150659	-0.500825	1.32383	-0.378314	0.705198	1	MAP
E1b1b-M123	328	150670	-1.39679	1.01314	-1.37867	0.168	1	SBP
E1b1b-M123	328	150704	-0.634482	0.603596	-1.05117	0.293182	1	DBP
E1b1b-M123	328	150659	-1.30176	1.08473	-1.20008	0.230112	1	MAP
F-M89*	153	150670	-0.25868	1.48241	-0.1745	0.861473	1	SBP
F-M89*	153	150704	1.1463	0.883161	1.29795	0.194307	1	DBP
F-M89*	153	150659	1.45214	1.58715	0.914939	0.360225	1	MAP
G2a-P15*	2173	150670	-0.785197	0.396189	-1.98188	0.0474948	1	SBP
G2a-P15*	2173	150704	-0.43178	0.236035	-1.82931	0.0673557	1	DBP
G2a-P15*	2173	150659	-0.827347	0.424183	-1.95045	0.0511244	1	MAP
G2a2b-S131	111	150670	-1.18898	1.7402	-0.683245	0.494453	1	SBP
G2a2b-S131	111	150704	-0.694048	1.03675	-0.669447	0.503211	1	DBP
G2a2b-S131	111	150659	-1.31294	1.86316	-0.704684	0.481008	1	MAP
G2a2b-CTS5990*	152	150670	-2.09276	1.48736	-1.40703	0.159421	1	SBP
G2a2b-CTS5990*	152	150704	-0.905457	0.886117	-1.02183	0.306865	1	DBP
G2a2b-CTS5990*	152	150659	-1.89304	1.59245	-1.18876	0.234537	1	MAP
I1-M253*	14212	150670	0.111721	0.16185	0.690275	0.490022	1	SBP
I1-M253*	14216	150704	0.0677553	0.0964101	0.702781	0.482193	1	DBP
I1-M253*	14211	150659	0.127564	0.173292	0.736123	0.461657	1	MAP
I1a1a-M227*	114	150670	-0.0842762	1.71722	-0.0490771	0.960858	1	SBP
I1a1a-M227*	114	150704	0.210329	1.02306	0.205589	0.837112	1	DBP
I1a1a-M227*	114	150659	0.261289	1.83855	0.142116	0.886988	1	MAP
I1a1b-P109	2295	150670	0.0120457	0.386304	0.0311819	0.975125	1	SBP
I1a1b-P109	2295	150704	0.10971	0.230145	0.4767	0.633577	1	DBP
I1a1b-P109	2295	150659	0.159322	0.413599	0.38521	0.700083	1	MAP
I1a1b-S436	790	150670	1.44227	0.653885	2.20569	0.0274071	1	SBP
I1a1b-S436	790	150704	0.864243	0.389561	2.2185	0.0265219	1	DBP
I1a1b-S436	790	150659	1.64365	0.700085	2.34779	0.0188866	1	MAP
I1a2a-S247	251	150670	-1.00104	1.15782	-0.864593	0.387264	1	SBP
I1a2a-S247	251	150704	-0.703391	0.689785	-1.01973	0.30786	1	DBP
I1a2a-S247	251	150659	-1.26055	1.23962	-1.01688	0.309212	1	MAP
I1a3-S243	1908	150670	-0.00240196	0.422526	-0.00568476	0.995464	1	SBP
I1a3-S243	1909	150704	0.0139747	0.251659	0.0555301	0.955716	1	DBP
I1a3-S243	1908	150659	0.00635362	0.45238	0.0140449	0.988794	1	MAP
I2-S31*	2632	150670	0.138078	0.360425	0.383098	0.701648	1	SBP
I2-S31*	2632	150704	-0.0220204	0.214728	-0.10255	0.91832	1	DBP
I2-S31*	2632	150659	0.0275723	0.385892	0.0714508	0.943039	1	MAP
I2a1a-M26	615	150670	-0.394371	0.740623	-0.532486	0.59439	1	SBP
I2a1a-M26	616	150704	0.365996	0.440881	0.830148	0.406456	1	DBP
I2a1a-M26	615	150659	0.308609	0.792954	0.38919	0.697136	1	MAP
I2a2-S33*	1395	150670	-1.20246	0.493029	-2.43891	0.0147326	1	SBP
I2a2-S33*	1395	150704	-0.224534	0.293734	-0.764413	0.444623	1	DBP
I2a2-S33*	1395	150659	-0.690473	0.527872	-1.30803	0.190865	1	MAP
I2a2a-M223*	6006	150670	0.0602108	0.241386	0.249438	0.803023	1	SBP
I2a2a-M223*	6012	150704	0.128068	0.143739	0.890973	0.372945	1	DBP
I2a2a-M223*	6006	150659	0.174279	0.258442	0.674346	0.500092	1	MAP
I2a2a-Y3681	871	150670	-0.144664	0.622926	-0.232233	0.816358	1	SBP
I2a2a-Y3681	871	150704	0.100717	0.371116	0.27139	0.786092	1	DBP
I2a2a-Y3681	871	150659	0.0973016	0.66694	0.145893	0.884006	1	MAP
I2a2a-P78	158	150670	0.409074	1.45882	0.280414	0.779161	1	SBP
I2a2a-P78	157	150704	0.626038	0.871877	0.718035	0.472737	1	DBP
I2a2a-P78	157	150659	0.837678	1.56687	0.53462	0.592913	1	MAP
J-M304*	2039	150670	-0.535857	0.408765	-1.31092	0.189888	1	SBP
J-M304*	2040	150704	-0.0594257	0.24347	-0.244078	0.80717	1	DBP
J-M304*	2038	150659	-0.298837	0.437755	-0.682659	0.494823	1	MAP
J1-M267*	134	150670	1.66366	1.58389	1.05036	0.293555	1	SBP
J1-M267*	134	150704	1.34043	0.943624	1.42052	0.155459	1	DBP
J1-M267*	134	150659	2.35144	1.6958	1.38662	0.165558	1	MAP
J1a2b-P58	360	150670	-0.000881765	0.967275	-0.000911597	0.999273	1	SBP
J1a2b-P58	360	150704	0.10065	0.576267	0.174658	0.861348	1	DBP
J1a2b-P58	360	150659	0.145942	1.03562	0.140922	0.887932	1	MAP
J2b2-M241	789	150670	0.125189	0.654224	0.191355	0.848248	1	SBP
J2b2-M241	789	150704	0.324965	0.389762	0.833751	0.404422	1	DBP
J2b2-M241	789	150659	0.484739	0.700449	0.692041	0.488912	1	MAP
T-M184*	324	150670	-0.154872	1.01938	-0.151928	0.879244	1	SBP
T-M184*	324	150704	-0.0181297	0.60731	-0.0298525	0.976185	1	DBP
T-M184*	324	150659	-0.0660385	1.09141	-0.0605076	0.951751	1	MAP
T1a1a-P77	101	150670	1.19308	1.82423	0.654017	0.513102	1	SBP
T1a1a-P77	101	150704	0.476408	1.08681	0.438354	0.66113	1	DBP
T1a1a-P77	101	150659	1.04348	1.95313	0.53426	0.593162	1	MAP
N1c1-Tat	210	150670	-0.701635	1.26572	-0.554337	0.579349	1	SBP
N1c1-Tat	210	150704	-0.293275	0.754071	-0.388922	0.697334	1	DBP
N1c1-Tat	210	150659	-0.614446	1.35515	-0.453414	0.650251	1	MAP
Q-M242*	410	150670	-0.10264	0.906624	-0.113212	0.909863	1	SBP
Q-M242*	410	150704	0.418222	0.540133	0.774294	0.438758	1	DBP
Q-M242*	410	150659	0.531947	0.970683	0.548014	0.583683	1	MAP
R1a-M420*	91	150670	-1.21046	1.92207	-0.629771	0.528845	1	SBP
R1a-M420*	91	150704	-1.40161	1.14509	-1.22401	0.220949	1	DBP
R1a-M420*	91	150659	-2.26346	2.05787	-1.09991	0.271374	1	MAP
R1a1a-M417*	3875	150670	-0.0527758	0.298428	-0.176846	0.859629	1	SBP
R1a1a-M417*	3877	150704	0.0444845	0.177747	0.250269	0.80238	1	DBP
R1a1a-M417*	3875	150659	0.025664	0.319514	0.0803221	0.935981	1	MAP
R1a1a-CTS4179	1165	150670	0.683885	0.539493	1.26764	0.204928	1	SBP
R1a1a-CTS4179	1164	150704	0.553343	0.321545	1.72089	0.0852732	1	DBP
R1a1a-CTS4179	1164	150659	0.958945	0.577855	1.65949	0.0970188	1	MAP
R1a1a-CTS8277	301	150670	-0.397229	1.05763	-0.375582	0.707228	1	SBP
R1a1a-CTS8277	301	150704	-0.204021	0.630101	-0.323792	0.746096	1	DBP
R1a1a-CTS8277	301	150659	-0.394794	1.13236	-0.348646	0.727356	1	MAP
R1b-M269*	1622	150670	-0.37175	0.457595	-0.812399	0.416564	1	SBP
R1b-M269*	1621	150704	-0.214469	0.272701	-0.786464	0.431597	1	DBP
R1b-M269*	1621	150659	-0.409266	0.490076	-0.835108	0.403658	1	MAP
R1b-S128*	73508	150670	0.196962	0.0946583	2.08077	0.037457	1	SBP
R1b-S128*	73526	150704	0.0401884	0.0563881	0.71271	0.476026	1	DBP
R1b-S128*	73506	150659	0.122881	0.101351	1.21243	0.225349	1	MAP
R1b-S5741	449	150670	0.581178	0.86628	0.670889	0.502292	1	SBP
R1b-S5741	448	150704	0.222191	0.516673	0.430041	0.667166	1	DBP
R1b-S5741	448	150659	0.449481	0.928522	0.484082	0.628328	1	MAP
R1b-S29	3153	150670	-0.0171458	0.330089	-0.051943	0.958574	1	SBP
R1b-S29	3153	150704	-0.15262	0.196654	-0.776084	0.437701	1	DBP
R1b-S29	3153	150659	-0.199158	0.353412	-0.563529	0.573076	1	MAP
R1b-S353	530	150670	-1.02271	0.797458	-1.28246	0.199682	1	SBP
R1b-S353	530	150704	-0.259166	0.475099	-0.5455	0.585411	1	DBP
R1b-S353	530	150659	-0.67662	0.853807	-0.792474	0.428086	1	MAP
R1b-M323.2	109	150670	-0.511351	1.75816	-0.290844	0.771171	1	SBP
R1b-M323.2	109	150704	0.856932	1.04745	0.818115	0.413293	1	DBP
R1b-M323.2	109	150659	0.985079	1.88239	0.523314	0.600757	1	MAP
R1b-S28*	9250	150670	-0.0170647	0.196893	-0.0866696	0.930934	1	SBP
R1b-S28*	9250	150704	0.0277853	0.117301	0.236871	0.812757	1	DBP
R1b-S28*	9249	150659	0.0342968	0.210816	0.162686	0.870766	1	MAP
R1b-M222	5362	150670	0.0831959	0.261849	0.317725	0.750694	1	SBP
R1b-M222	5363	150704	0.047145	0.155983	0.302245	0.762466	1	DBP
R1b-M222	5360	150659	0.0783461	0.280399	0.27941	0.779931	1	MAP
R1b-CTS6621	207	150670	-0.477871	1.27611	-0.374475	0.708051	1	SBP
R1b-CTS6621	207	150704	-0.608619	0.760258	-0.800543	0.423398	1	DBP
R1b-CTS6621	207	150659	-0.957958	1.36627	-0.701147	0.483213	1	MAP
R1b-CTS9881*	100	150670	2.81312	1.83329	1.53447	0.124917	1	SBP
R1b-CTS9881*	100	150704	0.634773	1.09221	0.581179	0.56112	1	DBP
R1b-CTS9881*	100	150659	1.79608	1.96283	0.915046	0.360169	1	MAP
R1b-S884.3	1352	150670	0.0832041	0.500725	0.166167	0.868026	1	SBP
R1b-S884.3	1352	150704	-0.143048	0.298314	-0.479521	0.631568	1	DBP
R1b-S884.3	1352	150659	-0.151969	0.536105	-0.283469	0.776818	1	MAP
R1b-S190	415	150670	-0.262403	0.902327	-0.290807	0.7712	1	SBP
R1b-S190	415	150704	0.275412	0.537573	0.512325	0.608424	1	DBP
R1b-S190	415	150659	0.293478	0.966084	0.303781	0.761295	1	MAP
R1b-S191*	557	150670	0.14151	0.77806	0.181875	0.855681	1	SBP
R1b-S191*	557	150704	0.0139641	0.46354	0.0301249	0.975967	1	DBP
R1b-S191*	557	150659	0.0768374	0.833035	0.0922378	0.926509	1	MAP
R1b-S3787	621	150670	1.1475	0.737088	1.5568	0.11952	1	SBP
R1b-S3787	621	150704	0.260342	0.439133	0.592853	0.55328	1	DBP
R1b-S3787	621	150659	0.740812	0.789172	0.93872	0.347876	1	MAP
R1b-S836	1080	150670	-0.101611	0.559897	-0.181481	0.85599	1	SBP
R1b-S836	1081	150704	-0.013559	0.333412	-0.0406674	0.967561	1	DBP
R1b-S836	1080	150659	-0.074771	0.599458	-0.124731	0.900737	1	MAP
R1b-S749	2006	150670	-0.470228	0.416637	-1.12863	0.259057	1	SBP
R1b-S749	2006	150704	-0.0484109	0.248218	-0.195034	0.845367	1	DBP
R1b-S749	2006	150659	-0.20687	0.446079	-0.463752	0.642826	1	MAP
R1b-S3689	103	150670	-1.74582	1.80648	-0.966421	0.333835	1	SBP
R1b-S3689	103	150704	-0.736468	1.07624	-0.684299	0.493787	1	DBP
R1b-S3689	103	150659	-1.55187	1.93412	-0.802366	0.422343	1	MAP
R1b-S232	1578	150670	-0.732437	0.463902	-1.57886	0.11437	1	SBP
R1b-S232	1579	150704	-0.568711	0.276288	-2.0584	0.0395534	1	DBP
R1b-S232	1578	150659	-1.00912	0.496678	-2.03175	0.0421808	1	MAP
E-M96	3964	150670	-0.790044	0.295186	-2.67642	0.00744205	0.565596	SBP
E-M96	3965	150704	-0.55293	0.175838	-3.14454	0.00166379	0.126448	DBP
E-M96	3964	150659	-0.995415	0.316041	-3.14964	0.00163503	0.124262	MAP
E1b1b-M35	3688	150670	-0.82491	0.30571	-2.69834	0.00696932	0.529669	SBP
E1b1b-M35	3688	150704	-0.553014	0.182129	-3.03638	0.00239477	0.182003	DBP
E1b1b-M35	3688	150659	-1.00231	0.327308	-3.06229	0.00219687	0.166962	MAP
E1b1b-M78	3140	150670	-0.778841	0.330672	-2.35533	0.0185075	1	SBP
E1b1b-M78	3140	150704	-0.561355	0.197	-2.84951	0.0043792	0.332819	DBP
E1b1b-M78	3140	150659	-0.998172	0.354034	-2.81943	0.00481157	0.365679	MAP
E1b1b-CTS1243	548	150670	-1.04801	0.784356	-1.33613	0.181507	1	SBP
E1b1b-CTS1243	548	150704	-0.481888	0.467292	-1.03123	0.302433	1	DBP
E1b1b-CTS1243	548	150659	-0.981753	0.839778	-1.16906	0.24238	1	MAP
F-M89	146659	150670	0.830567	0.293489	2.82997	0.00465583	0.353843	SBP
F-M89	146692	150704	0.560862	0.174828	3.20809	0.00133649	0.101574	DBP
F-M89	146648	150659	1.01941	0.314224	3.2442	0.00117807	0.089533	MAP
G-M201	2657	150670	-0.874202	0.358852	-2.43611	0.0148475	1	SBP
G-M201	2657	150704	-0.526206	0.213791	-2.46131	0.013844	1	DBP
G-M201	2657	150659	-0.982901	0.384207	-2.55826	0.0105208	0.799577	MAP
G2a2-CTS4367	423	150670	-1.63545	0.892325	-1.8328	0.0668343	1	SBP
G2a2-CTS4367	423	150704	-0.960576	0.531615	-1.8069	0.0707797	1	DBP
G2a2-CTS4367	423	150659	-1.81559	0.955373	-1.9004	0.057383	1	MAP
IJK-S137	143818	150670	0.854797	0.226777	3.76932	0.000163753	0.0124453	SBP
IJK-S137	143851	150704	0.529937	0.135095	3.92269	8.76046e-05	0.00665795	DBP
IJK-S137	143807	150659	0.984058	0.242799	4.05297	5.05974e-05	0.0038454	MAP
IJ-M429	34658	150670	0.00985435	0.11255	0.0875556	0.93023	1	SBP
IJ-M429	34670	150704	0.105433	0.0670416	1.57265	0.115802	1	DBP
IJ-M429	34655	150659	0.138128	0.120506	1.14624	0.2517	1	MAP
I-M170	31258	150670	0.0430683	0.116762	0.368854	0.712237	1	SBP
I-M170	31269	150704	0.100186	0.0695509	1.44047	0.149737	1	DBP
I-M170	31256	150659	0.144516	0.125016	1.15598	0.247691	1	MAP
I1-M253	19571	150670	0.138097	0.140937	0.979847	0.327163	1	SBP
I1-M253	19576	150704	0.0999078	0.0839537	1.19003	0.234035	1	DBP
I1-M253	19570	150659	0.179886	0.150899	1.1921	0.233225	1	MAP
I2-S31	11677	150670	-0.116945	0.176596	-0.662219	0.507832	1	SBP
I2-S31	11683	150704	0.0725363	0.105184	0.689616	0.490437	1	DBP
I2-S31	11676	150659	0.048883	0.189082	0.258529	0.795999	1	MAP
I1a-S438	5359	150670	0.175493	0.255541	0.686752	0.49224	1	SBP
I1a-S438	5360	150704	0.159555	0.152227	1.04814	0.294578	1	DBP
I1a-S438	5359	150659	0.273375	0.273597	0.99919	0.317704	1	MAP
I1a1-CTS6364	3200	150670	0.37119	0.328123	1.13125	0.25795	1	SBP
I1a1-CTS6364	3200	150704	0.311175	0.195483	1.59183	0.111425	1	DBP
I1a1-CTS6364	3200	150659	0.548135	0.351306	1.56028	0.118696	1	MAP
I2a-S238	9045	150670	-0.190181	0.198784	-0.956718	0.338711	1	SBP
I2a-S238	9051	150704	0.0985903	0.118391	0.832751	0.404987	1	DBP
I2a-S238	9044	150659	0.0535525	0.212842	0.251607	0.801345	1	MAP
I2a2-S33	8430	150670	-0.172822	0.205463	-0.841135	0.400273	1	SBP
I2a2-S33	8435	150704	0.0771354	0.122372	0.630334	0.528477	1	DBP
I2a2-S33	8429	150659	0.0334578	0.219993	0.152086	0.87912	1	MAP
I2a2a-M223	7035	150670	0.0427228	0.223828	0.190873	0.848626	1	SBP
I2a2a-M223	7040	150704	0.137774	0.133303	1.03355	0.30135	1	DBP
I2a2a-M223	7034	150659	0.18203	0.23966	0.759537	0.447533	1	MAP
J-M304	3395	150670	-0.235507	0.318291	-0.739912	0.459355	1	SBP
J-M304	3396	150704	0.106147	0.189599	0.559849	0.575583	1	DBP
J-M304	3394	150659	0.0425787	0.34083	0.124927	0.900582	1	MAP
J1-M267	496	150670	0.406426	0.824363	0.493019	0.622	1	SBP
J1-M267	496	150704	0.39862	0.491125	0.811647	0.416996	1	DBP
J1-M267	496	150659	0.678323	0.882609	0.768543	0.442166	1	MAP
J2-M172	2899	150670	-0.345607	0.343873	-1.00504	0.314878	1	SBP
J2-M172	2900	150704	0.0545513	0.204833	0.266321	0.789993	1	DBP
J2-M172	2898	150659	-0.0683705	0.368234	-0.185672	0.852703	1	MAP
K-M9	109160	150670	0.178346	0.106103	1.68088	0.092788	1	SBP
K-M9	109181	150704	0.0222743	0.0632033	0.352423	0.724521	1	DBP
K-M9	109152	150659	0.0926526	0.113604	0.815575	0.414744	1	MAP
T-M184	425	150670	0.166061	0.89036	0.18651	0.852045	1	SBP
T-M184	425	150704	0.0996571	0.530444	0.187875	0.850975	1	DBP
T-M184	425	150659	0.198193	0.95327	0.207909	0.8353	1	MAP
LT-L298	483	150670	-0.0547502	0.835336	-0.0655428	0.947742	1	SBP
LT-L298	483	150704	-0.0630045	0.497663	-0.126601	0.899257	1	DBP
LT-L298	483	150659	-0.0923255	0.894358	-0.103231	0.91778	1	MAP
NO-M214	214	150670	-0.874635	1.25385	-0.697561	0.485453	1	SBP
NO-M214	214	150704	-0.359095	0.746997	-0.480718	0.630717	1	DBP
NO-M214	214	150659	-0.760068	1.34244	-0.566184	0.57127	1	MAP
P-M45	108460	150670	0.184466	0.105582	1.74714	0.0806154	1	SBP
P-M45	108481	150704	0.026462	0.0628934	0.420743	0.673943	1	DBP
P-M45	108452	150659	0.100011	0.113047	0.884689	0.376326	1	MAP
Q-M242	414	150670	-0.0436855	0.902237	-0.0484192	0.961382	1	SBP
Q-M242	414	150704	0.444178	0.537519	0.826348	0.408608	1	DBP
Q-M242	414	150659	0.58622	0.965985	0.606863	0.543943	1	MAP
R-M207	108018	150670	0.180692	0.105268	1.7165	0.0860731	1	SBP
R-M207	108039	150704	0.0188221	0.0627063	0.300163	0.764053	1	DBP
R-M207	108010	150659	0.0884191	0.11271	0.784481	0.432759	1	MAP
R1a-M420	5499	150670	0.0335266	0.251969	0.133058	0.894147	1	SBP
R1a-M420	5500	150704	0.104688	0.1501	0.697456	0.485519	1	DBP
R1a-M420	5498	150659	0.138617	0.269797	0.513781	0.607406	1	MAP
R1a-S221	1466	150670	0.46225	0.481409	0.960201	0.336955	1	SBP
R1a-S221	1465	150704	0.398227	0.2869	1.38803	0.16513	1	DBP
R1a-S221	1465	150659	0.681582	0.515595	1.32193	0.186192	1	MAP
R1b-M343	102426	150670	0.161761	0.101737	1.58998	0.111841	1	SBP
R1b-M343	102446	150704	0.00245091	0.0606037	0.0404415	0.967741	1	DBP
R1b-M343	102419	150659	0.062023	0.108931	0.569379	0.5691	1	MAP
R1b-S128	100682	150670	0.169791	0.100845	1.68369	0.0922439	1	SBP
R1b-S128	100703	150704	0.00896989	0.0600726	0.149318	0.881303	1	DBP
R1b-S128	100676	150659	0.0732453	0.107976	0.67835	0.497551	1	MAP
R1b-S21	4241	150670	-0.0943699	0.285655	-0.330364	0.741126	1	SBP
R1b-S21	4240	150704	-0.100847	0.170202	-0.592513	0.553508	1	DBP
R1b-S21	4240	150659	-0.161235	0.305874	-0.527128	0.598105	1	MAP
R1b-S116	22933	150670	-0.0727604	0.132744	-0.548125	0.583607	1	SBP
R1b-S116	22937	150704	-0.0417237	0.0790765	-0.527637	0.597752	1	DBP
R1b-S116	22930	150659	-0.0799337	0.142132	-0.562391	0.573851	1	MAP
R1b-S28	9456	150670	-0.0193964	0.194889	-0.0995256	0.920721	1	SBP
R1b-S28	9456	150704	0.0236547	0.116107	0.203732	0.838563	1	DBP
R1b-S28	9455	150659	0.0281943	0.20867	0.135115	0.892522	1	MAP
R1b-S145	11899	150670	-0.00694764	0.179713	-0.0386596	0.969162	1	SBP
R1b-S145	11902	150704	-0.0111983	0.107051	-0.104607	0.916688	1	DBP
R1b-S145	11897	150659	-0.0190229	0.192425	-0.0988585	0.921251	1	MAP
R1b-S893	1476	150670	0.151867	0.479459	0.316746	0.751437	1	SBP
R1b-S893	1476	150704	-0.160554	0.285644	-0.562078	0.574064	1	DBP
R1b-S893	1476	150659	-0.152337	0.513336	-0.296759	0.766651	1	MAP
R1b-S192	1665	150670	0.362256	0.452105	0.801264	0.42298	1	SBP
R1b-S192	1666	150704	0.119593	0.269269	0.444139	0.656943	1	DBP
R1b-S192	1665	150659	0.29138	0.484051	0.601962	0.5472	1	MAP
R1b-S191	1250	150670	0.56782	0.520662	1.09057	0.275463	1	SBP
R1b-S191	1251	150704	0.0669534	0.31007	0.21593	0.829042	1	DBP
R1b-S191	1250	150659	0.288735	0.557452	0.517955	0.604491	1	MAP

## Sheet: ST9 - Lipid traits
	Sample Size
Haplogroup	MSY Carriers	Total	Beta	SE	T	P	Padj	Trait
E1b1-P179*	238	152186	-0.135553	0.0688274	-1.96946	0.0489024	1	Total cholesterol
E1b1-P179*	238	151885	-0.092737	0.0544628	-1.70276	0.088615	1	LDL cholesterol
E1b1-P179*	229	140217	-0.00850167	0.0200186	-0.424689	0.671064	1	HDL cholesterol
E1b1-P179*	238	152034	-0.0186795	0.0339214	-0.550672	0.58186	1	Triglycerides
E1b1b-M78*	262	152186	0.146819	0.0655959	2.23824	0.025207	1	Total cholesterol
E1b1b-M78*	262	151885	0.11466	0.0519055	2.20902	0.0271747	1	LDL cholesterol
E1b1b-M78*	246	140217	0.00604811	0.0193131	0.313161	0.754159	1	HDL cholesterol
E1b1b-M78*	262	152034	0.0487537	0.0323286	1.50807	0.13154	1	Triglycerides
E1b1b-V13	2603	152186	-0.010587	0.020986	-0.50448	0.613925	1	Total cholesterol
E1b1b-V13	2598	151885	-0.00722145	0.016622	-0.43445	0.663962	1	LDL cholesterol
E1b1b-V13	2417	140217	-0.00193551	0.00621355	-0.311498	0.755423	1	HDL cholesterol
E1b1b-V13	2600	152034	0.00829525	0.0103487	0.801574	0.422801	1	Triglycerides
E1b1b-L677	255	152186	-0.023247	0.0664977	-0.349591	0.726646	1	Total cholesterol
E1b1b-L677	254	151885	-0.0268812	0.0527227	-0.509861	0.61015	1	LDL cholesterol
E1b1b-L677	234	140217	-0.0136344	0.019804	-0.688465	0.491161	1	HDL cholesterol
E1b1b-L677	255	152034	0.0280947	0.0327727	0.857259	0.391303	1	Triglycerides
E1b1b-M81	224	152186	-0.0771306	0.0709303	-1.08741	0.276856	1	Total cholesterol
E1b1b-M81	223	151885	-0.053707	0.0562523	-0.954753	0.339704	1	LDL cholesterol
E1b1b-M81	210	140217	-0.0154565	0.0208989	-0.739584	0.459553	1	HDL cholesterol
E1b1b-M81	224	152034	-0.0246461	0.0349574	-0.705031	0.480792	1	Triglycerides
E1b1b-M123	319	152186	-0.0204585	0.0594681	-0.344025	0.730828	1	Total cholesterol
E1b1b-M123	318	151885	-0.00404543	0.0471307	-0.0858341	0.931598	1	LDL cholesterol
E1b1b-M123	296	140217	0.0229847	0.0176127	1.30501	0.191892	1	HDL cholesterol
E1b1b-M123	318	152034	-0.0360529	0.0293544	-1.22819	0.219376	1	Triglycerides
F-M89*	151	152186	-0.0784271	0.0863762	-0.907971	0.363895	1	Total cholesterol
F-M89*	149	151885	-0.0612113	0.0688055	-0.889629	0.373667	1	LDL cholesterol
F-M89*	139	140217	0.0319192	0.0256832	1.2428	0.213942	1	HDL cholesterol
F-M89*	150	152034	-0.0819547	0.042711	-1.91882	0.0550088	1	Triglycerides
G2a-P15*	2146	152186	-0.00398864	0.023076	-0.172848	0.862771	1	Total cholesterol
G2a-P15*	2141	151885	-0.00189512	0.0182811	-0.103666	0.917435	1	LDL cholesterol
G2a-P15*	1969	140217	-0.0023532	0.00687288	-0.342389	0.732059	1	HDL cholesterol
G2a-P15*	2141	152034	-0.0029241	0.011386	-0.256816	0.797321	1	Triglycerides
G2a2b-S131	108	152186	0.115423	0.102118	1.1303	0.258351	1	Total cholesterol
G2a2b-S131	108	151885	0.0599619	0.0808049	0.742058	0.458053	1	LDL cholesterol
G2a2b-S131	99	140217	0.0412203	0.0304268	1.35473	0.175504	1	HDL cholesterol
G2a2b-S131	108	152034	0.0100699	0.0503279	0.200086	0.841414	1	Triglycerides
G2a2b-CTS5990*	156	152186	0.140764	0.0849865	1.65631	0.0976602	1	Total cholesterol
G2a2b-CTS5990*	155	151885	0.121768	0.067465	1.80491	0.0710914	1	LDL cholesterol
G2a2b-CTS5990*	143	140217	-0.00334284	0.0253235	-0.132005	0.89498	1	HDL cholesterol
G2a2b-CTS5990*	155	152034	-0.00154026	0.0420197	-0.0366556	0.97076	1	Triglycerides
I1-M253*	14229	152186	-0.00379092	0.00936058	-0.404988	0.685487	1	Total cholesterol
I1-M253*	14203	151885	0.0020939	0.00741377	0.282434	0.777612	1	LDL cholesterol
I1-M253*	13161	140217	-0.00785902	0.00277709	-2.82995	0.00465617	0.353869	HDL cholesterol
I1-M253*	14215	152034	0.00593654	0.00461549	1.28622	0.198367	1	Triglycerides
I1a1a-M227*	113	152186	-0.0876206	0.0998382	-0.877627	0.380148	1	Total cholesterol
I1a1a-M227*	112	151885	-0.043314	0.0793525	-0.545843	0.585175	1	LDL cholesterol
I1a1a-M227*	104	140217	-0.0524429	0.0296885	-1.76644	0.0773238	1	HDL cholesterol
I1a1a-M227*	112	152034	0.0455493	0.0494231	0.921621	0.356728	1	Triglycerides
I1a1b-P109	2265	152186	0.0138887	0.0225056	0.617121	0.537156	1	Total cholesterol
I1a1b-P109	2257	151885	-0.00050756	0.0178396	-0.0284513	0.977302	1	LDL cholesterol
I1a1b-P109	2106	140217	0.00143087	0.00665902	0.214877	0.829863	1	HDL cholesterol
I1a1b-P109	2261	152034	0.0188928	0.0111013	1.70186	0.0887845	1	Triglycerides
I1a1b-S436	805	152186	0.0589019	0.0374978	1.57081	0.116229	1	Total cholesterol
I1a1b-S436	806	151885	0.0642148	0.0296534	2.16551	0.0303501	1	LDL cholesterol
I1a1b-S436	750	140217	0.00486282	0.0110832	0.438758	0.660838	1	HDL cholesterol
I1a1b-S436	804	152034	0.000629504	0.0184922	0.0340417	0.972844	1	Triglycerides
I1a2a-S247	250	152186	0.105386	0.0671551	1.56929	0.116582	1	Total cholesterol
I1a2a-S247	250	151885	0.0608942	0.0531395	1.14593	0.251825	1	LDL cholesterol
I1a2a-S247	229	140217	0.00236166	0.020018	0.117977	0.906086	1	HDL cholesterol
I1a2a-S247	250	152034	0.0805652	0.0330964	2.43426	0.0149235	1	Triglycerides
I1a3-S243	1878	152186	0.032964	0.024649	1.33733	0.181116	1	Total cholesterol
I1a3-S243	1873	151885	0.0238438	0.0195305	1.22085	0.222146	1	LDL cholesterol
I1a3-S243	1714	140217	0.000390135	0.00736016	0.0530062	0.957727	1	HDL cholesterol
I1a3-S243	1875	152034	0.0172716	0.0121578	1.42062	0.155428	1	Triglycerides
I2-S31*	2653	152186	-0.0208132	0.0207807	-1.00156	0.316556	1	Total cholesterol
I2-S31*	2648	151885	-0.0191173	0.0164591	-1.1615	0.24544	1	LDL cholesterol
I2-S31*	2441	140217	-0.00532764	0.00618045	-0.862014	0.388681	1	HDL cholesterol
I2-S31*	2650	152034	0.00890103	0.0102474	0.868617	0.385058	1	Triglycerides
I2a1a-M26	619	152186	-0.00900626	0.042733	-0.210756	0.833078	1	Total cholesterol
I2a1a-M26	619	151885	-0.00469432	0.0338144	-0.138826	0.889588	1	LDL cholesterol
I2a1a-M26	570	140217	-0.00309299	0.0127044	-0.243459	0.807651	1	HDL cholesterol
I2a1a-M26	619	152034	0.0142529	0.0210606	0.676759	0.49856	1	Triglycerides
I2a2-S33*	1387	152186	-0.00469302	0.028622	-0.163966	0.869758	1	Total cholesterol
I2a2-S33*	1385	151885	0.00435241	0.0226648	0.192034	0.847716	1	LDL cholesterol
I2a2-S33*	1290	140217	-0.00704292	0.00846728	-0.83178	0.405534	1	HDL cholesterol
I2a2-S33*	1384	152034	0.00469542	0.0141213	0.332506	0.739507	1	Triglycerides
I2a2a-M223*	6113	152186	0.00259234	0.013852	0.187145	0.851547	1	Total cholesterol
I2a2a-M223*	6100	151885	0.0023628	0.0109727	0.215335	0.829506	1	LDL cholesterol
I2a2a-M223*	5635	140217	-0.00387895	0.00411606	-0.942394	0.345993	1	HDL cholesterol
I2a2a-M223*	6104	152034	0.00490815	0.00683181	0.718426	0.472496	1	Triglycerides
I2a2a-Y3681	880	152186	0.00869846	0.0358742	0.242471	0.808416	1	Total cholesterol
I2a2a-Y3681	879	151885	0.00570188	0.0284031	0.200748	0.840896	1	LDL cholesterol
I2a2a-Y3681	819	140217	0.0103776	0.0106085	0.97823	0.327963	1	HDL cholesterol
I2a2a-Y3681	880	152034	-0.0256435	0.0176802	-1.4504	0.146948	1	Triglycerides
I2a2a-P78	160	152186	0.00978654	0.0839159	0.116623	0.907159	1	Total cholesterol
I2a2a-P78	159	151885	0.0066104	0.0666101	0.0992402	0.920948	1	LDL cholesterol
I2a2a-P78	148	140217	0.015749	0.0248917	0.632701	0.52693	1	HDL cholesterol
I2a2a-P78	159	152034	0.0105127	0.0414868	0.2534	0.79996	1	Triglycerides
J-M304*	2029	152186	0.036319	0.0237192	1.53121	0.12572	1	Total cholesterol
J-M304*	2028	151885	0.0236597	0.0187737	1.26026	0.207578	1	LDL cholesterol
J-M304*	1842	140217	0.0113132	0.00710095	1.59319	0.11112	1	HDL cholesterol
J-M304*	2028	152034	0.000315291	0.0116928	0.0269646	0.978488	1	Triglycerides
J1-M267*	135	152186	0.152248	0.0913431	1.66678	0.095561	1	Total cholesterol
J1-M267*	135	151885	0.169207	0.0722784	2.34104	0.0192314	1	LDL cholesterol
J1-M267*	121	140217	-0.0159453	0.0275241	-0.57932	0.562374	1	HDL cholesterol
J1-M267*	135	152034	0.00184154	0.045018	0.0409067	0.96737	1	Triglycerides
J1a2b-P58	373	152186	0.0350464	0.0550085	0.637109	0.524055	1	Total cholesterol
J1a2b-P58	372	151885	0.0227834	0.0435863	0.522719	0.601171	1	LDL cholesterol
J1a2b-P58	340	140217	-0.00422935	0.0164373	-0.257302	0.796946	1	HDL cholesterol
J1a2b-P58	373	152034	0.0328272	0.0271104	1.21087	0.225947	1	Triglycerides
J2b2-M241	786	152186	-0.0197431	0.0379415	-0.520355	0.602817	1	Total cholesterol
J2b2-M241	784	151885	-0.0139669	0.030061	-0.46462	0.642204	1	LDL cholesterol
J2b2-M241	734	140217	-0.00866107	0.0112013	-0.773217	0.439395	1	HDL cholesterol
J2b2-M241	786	152034	0.00340608	0.0186992	0.182151	0.855464	1	Triglycerides
T-M184*	324	152186	-0.0254807	0.0590078	-0.431819	0.665874	1	Total cholesterol
T-M184*	324	151885	0.0188938	0.0466924	0.404645	0.685739	1	LDL cholesterol
T-M184*	306	140217	-0.0199439	0.0173226	-1.15133	0.2496	1	HDL cholesterol
T-M184*	324	152034	-0.00285292	0.0290815	-0.098101	0.921852	1	Triglycerides
T1a1a-P77	102	152186	-0.041107	0.10508	-0.391197	0.695652	1	Total cholesterol
T1a1a-P77	102	151885	-0.0182965	0.0831489	-0.220045	0.825836	1	LDL cholesterol
T1a1a-P77	96	140217	-0.0155045	0.0309004	-0.501758	0.615839	1	HDL cholesterol
T1a1a-P77	102	152034	-0.0162533	0.0517877	-0.313845	0.753639	1	Triglycerides
N1c1-Tat	205	152186	0.0471485	0.0741521	0.635835	0.524885	1	Total cholesterol
N1c1-Tat	205	151885	0.0317373	0.058676	0.54089	0.588584	1	LDL cholesterol
N1c1-Tat	185	140217	0.0140817	0.0222679	0.632376	0.527142	1	HDL cholesterol
N1c1-Tat	205	152034	-0.031806	0.0365452	-0.870321	0.384126	1	Triglycerides
Q-M242*	403	152186	-0.0242276	0.052935	-0.457686	0.647179	1	Total cholesterol
Q-M242*	402	151885	-0.0100068	0.041939	-0.238603	0.811414	1	LDL cholesterol
Q-M242*	376	140217	0.00360897	0.0156348	0.23083	0.817447	1	HDL cholesterol
Q-M242*	403	152034	0.0205791	0.0260885	0.788818	0.43022	1	Triglycerides
R1a-M420*	93	152186	-0.0122246	0.110057	-0.111074	0.911558	1	Total cholesterol
R1a-M420*	93	151885	-0.0233134	0.0870876	-0.267701	0.78893	1	LDL cholesterol
R1a-M420*	85	140217	0.0284756	0.0328434	0.867011	0.385937	1	HDL cholesterol
R1a-M420*	93	152034	0.0693352	0.0542405	1.27829	0.201149	1	Triglycerides
R1a1a-M417*	3895	152186	-0.00764853	0.0172289	-0.443936	0.657089	1	Total cholesterol
R1a1a-M417*	3890	151885	-0.00991282	0.0136419	-0.726645	0.467445	1	LDL cholesterol
R1a1a-M417*	3611	140217	-0.00367212	0.00510532	-0.719273	0.471974	1	HDL cholesterol
R1a1a-M417*	3892	152034	0.0112519	0.00849431	1.32464	0.185293	1	Triglycerides
R1a1a-CTS4179	1187	152186	-0.0446001	0.0309404	-1.44149	0.149449	1	Total cholesterol
R1a1a-CTS4179	1184	151885	-0.0398074	0.0245137	-1.62388	0.104403	1	LDL cholesterol
R1a1a-CTS4179	1084	140217	0.000858103	0.00923652	0.0929033	0.92598	1	HDL cholesterol
R1a1a-CTS4179	1186	152034	-0.00796799	0.0152553	-0.522311	0.601454	1	Triglycerides
R1a1a-CTS8277	303	152186	0.00227888	0.0610236	0.0373443	0.970211	1	Total cholesterol
R1a1a-CTS8277	301	151885	0.020211	0.0484476	0.417172	0.676553	1	LDL cholesterol
R1a1a-CTS8277	275	140217	-0.0327133	0.0182741	-1.79014	0.0734333	1	HDL cholesterol
R1a1a-CTS8277	303	152034	0.000323661	0.030075	0.0107618	0.991413	1	Triglycerides
R1b-M269*	1614	152186	0.00544001	0.0265516	0.204885	0.837663	1	Total cholesterol
R1b-M269*	1606	151885	0.0110109	0.0210621	0.522783	0.601126	1	LDL cholesterol
R1b-M269*	1495	140217	-0.00430372	0.00787067	-0.546805	0.584514	1	HDL cholesterol
R1b-M269*	1611	152034	-0.00975297	0.0130978	-0.744626	0.456499	1	Triglycerides
R1b-S128*	74122	152186	-0.00228759	0.00545296	-0.419514	0.674841	1	Total cholesterol
R1b-S128*	73975	151885	-0.00293929	0.00431918	-0.680521	0.496176	1	LDL cholesterol
R1b-S128*	68274	140217	0.00257836	0.00162076	1.59083	0.11165	1	HDL cholesterol
R1b-S128*	74049	152034	-0.00561064	0.00268876	-2.0867	0.0369167	1	Triglycerides
R1b-S5741	457	152186	0.0716547	0.0497045	1.44161	0.149414	1	Total cholesterol
R1b-S5741	457	151885	0.03082	0.039331	0.783605	0.433273	1	LDL cholesterol
R1b-S5741	427	140217	0.0304015	0.01467	2.07235	0.0382343	1	HDL cholesterol
R1b-S5741	457	152034	-0.00520887	0.0244966	-0.212636	0.831611	1	Triglycerides
R1b-S29	3130	152186	-0.00813277	0.0191745	-0.424145	0.671461	1	Total cholesterol
R1b-S29	3127	151885	-0.00995598	0.01518	-0.655861	0.511914	1	LDL cholesterol
R1b-S29	2883	140217	0.00422142	0.00569993	0.740609	0.458932	1	HDL cholesterol
R1b-S29	3127	152034	-0.00929166	0.00945447	-0.982779	0.325718	1	Triglycerides
R1b-S353	537	152186	0.0770634	0.0458618	1.68034	0.0928935	1	Total cholesterol
R1b-S353	535	151885	0.0517942	0.0363578	1.42457	0.154284	1	LDL cholesterol
R1b-S353	488	140217	0.0173264	0.0137239	1.2625	0.206771	1	HDL cholesterol
R1b-S353	536	152034	-0.0119385	0.0226238	-0.527696	0.597711	1	Triglycerides
R1b-M323.2	109	152186	0.220475	0.101764	2.16654	0.0302716	1	Total cholesterol
R1b-M323.2	109	151885	0.140022	0.0805254	1.73885	0.0820629	1	LDL cholesterol
R1b-M323.2	99	140217	0.0794187	0.0304598	2.60732	0.00912625	0.693595	HDL cholesterol
R1b-M323.2	109	152034	-0.0678136	0.0501539	-1.35211	0.176342	1	Triglycerides
R1b-S28*	9253	152186	-0.0143282	0.0113933	-1.2576	0.208539	1	Total cholesterol
R1b-S28*	9240	151885	-0.00630545	0.00902196	-0.698901	0.484615	1	LDL cholesterol
R1b-S28*	8482	140217	-0.00182854	0.00339407	-0.538744	0.590064	1	HDL cholesterol
R1b-S28*	9247	152034	-0.00338621	0.00561699	-0.602851	0.546609	1	Triglycerides
R1b-M222	5734	152186	0.016074	0.0146926	1.09402	0.273948	1	Total cholesterol
R1b-M222	5716	151885	0.00983869	0.0116425	0.845069	0.398074	1	LDL cholesterol
R1b-M222	5267	140217	0.000321819	0.00437198	0.0736095	0.941321	1	HDL cholesterol
R1b-M222	5729	152034	0.00869453	0.00724393	1.20025	0.230044	1	Triglycerides
R1b-CTS6621	207	152186	-0.193287	0.0738715	-2.61653	0.00888361	0.675154	Total cholesterol
R1b-CTS6621	205	151885	-0.11796	0.0587363	-2.00831	0.0446125	1	LDL cholesterol
R1b-CTS6621	194	140217	-0.0428962	0.0217695	-1.97047	0.0487865	1	HDL cholesterol
R1b-CTS6621	206	152034	-0.0223548	0.0364948	-0.612547	0.540177	1	Triglycerides
R1b-CTS9881*	101	152186	0.0478279	0.105594	0.452941	0.650592	1	Total cholesterol
R1b-CTS9881*	101	151885	-0.0288569	0.0835558	-0.34536	0.729824	1	LDL cholesterol
R1b-CTS9881*	93	140217	0.041505	0.0313932	1.3221	0.186137	1	HDL cholesterol
R1b-CTS9881*	101	152034	-0.0063839	0.0520411	-0.12267	0.902368	1	Triglycerides
R1b-S884.3	1368	152186	0.0263523	0.0288157	0.914514	0.360448	1	Total cholesterol
R1b-S884.3	1365	151885	0.0147671	0.0228265	0.646927	0.51768	1	LDL cholesterol
R1b-S884.3	1251	140217	-0.00872583	0.00859611	-1.01509	0.310065	1	HDL cholesterol
R1b-S884.3	1368	152034	0.0280224	0.0142015	1.97321	0.048474	1	Triglycerides
R1b-S190	471	152186	0.00724141	0.0490558	0.147616	0.882646	1	Total cholesterol
R1b-S190	471	151885	0.00355092	0.0388177	0.0914768	0.927114	1	LDL cholesterol
R1b-S190	425	140217	0.00644017	0.0147313	0.437176	0.661985	1	HDL cholesterol
R1b-S190	471	152034	-0.0229317	0.0241767	-0.948502	0.342875	1	Triglycerides
R1b-S191*	573	152186	0.000768758	0.0444066	0.0173118	0.986188	1	Total cholesterol
R1b-S191*	570	151885	-0.0183421	0.0352306	-0.52063	0.602625	1	LDL cholesterol
R1b-S191*	524	140217	0.0117319	0.0132476	0.885592	0.375839	1	HDL cholesterol
R1b-S191*	572	152034	-0.00384287	0.0219045	-0.175438	0.860736	1	Triglycerides
R1b-S3787	646	152186	0.0103158	0.0418367	0.246573	0.805239	1	Total cholesterol
R1b-S3787	645	151885	-0.00161122	0.0331307	-0.0486321	0.961213	1	LDL cholesterol
R1b-S3787	597	140217	0.0151576	0.0124157	1.22085	0.222146	1	HDL cholesterol
R1b-S3787	643	152034	-0.0180283	0.0206667	-0.872334	0.383027	1	Triglycerides
R1b-S836	1110	152186	-0.00610102	0.0319702	-0.190834	0.848656	1	Total cholesterol
R1b-S836	1107	151885	-0.0188383	0.0253319	-0.743661	0.457083	1	LDL cholesterol
R1b-S836	1016	140217	0.00885329	0.00953284	0.928715	0.353039	1	HDL cholesterol
R1b-S836	1108	152034	0.00853857	0.0157704	0.54143	0.588212	1	Triglycerides
R1b-S749	2342	152186	0.007225	0.0224175	0.322293	0.747232	1	Total cholesterol
R1b-S749	2340	151885	0.00430734	0.0177475	0.242702	0.808237	1	LDL cholesterol
R1b-S749	2139	140217	0.0060031	0.00669066	0.897235	0.369595	1	HDL cholesterol
R1b-S749	2343	152034	-0.00700364	0.0110464	-0.63402	0.526069	1	Triglycerides
R1b-S3689	108	152186	-0.0660636	0.102126	-0.646884	0.517708	1	Total cholesterol
R1b-S3689	108	151885	-0.0294751	0.0808114	-0.364739	0.715307	1	LDL cholesterol
R1b-S3689	103	140217	-0.00369191	0.0298346	-0.123746	0.901517	1	HDL cholesterol
R1b-S3689	108	152034	0.0482547	0.0503317	0.958733	0.337695	1	Triglycerides
R1b-S232	1561	152186	0.0113201	0.0269971	0.419309	0.674991	1	Total cholesterol
R1b-S232	1558	151885	0.0146073	0.0213831	0.683124	0.49453	1	LDL cholesterol
R1b-S232	1454	140217	0.00702534	0.00798073	0.880287	0.378705	1	HDL cholesterol
R1b-S232	1560	152034	-0.0240191	0.0133094	-1.80467	0.0711283	1	Triglycerides
E-M96	3937	152186	-0.0134941	0.0171446	-0.787077	0.431238	1	Total cholesterol
E-M96	3929	151885	-0.0084506	0.0135803	-0.622271	0.533764	1	LDL cholesterol
E-M96	3668	140217	-0.00139941	0.00506796	-0.276129	0.782449	1	HDL cholesterol
E-M96	3933	152034	0.00525394	0.0084539	0.621481	0.534284	1	Triglycerides
E1b1b-M35	3663	152186	-0.00513599	0.0177556	-0.289261	0.772382	1	Total cholesterol
E1b1b-M35	3655	151885	-0.00238272	0.0140652	-0.169405	0.865478	1	LDL cholesterol
E1b1b-M35	3403	140217	-0.000828034	0.00525584	-0.157546	0.874815	1	HDL cholesterol
E1b1b-M35	3659	152034	0.00676533	0.00875546	0.772698	0.439702	1	Triglycerides
E1b1b-M78	3120	152186	0.00177889	0.0192023	0.0926394	0.92619	1	Total cholesterol
E1b1b-M78	3114	151885	0.00156132	0.0152093	0.102656	0.918236	1	LDL cholesterol
E1b1b-M78	2897	140217	-0.00222014	0.00568555	-0.390489	0.696176	1	HDL cholesterol
E1b1b-M78	3117	152034	0.0134706	0.0094682	1.42272	0.154819	1	Triglycerides
E1b1b-CTS1243	543	152186	-0.043928	0.0456107	-0.963106	0.335496	1	Total cholesterol
E1b1b-CTS1243	541	151885	-0.0245713	0.0361582	-0.679551	0.49679	1	LDL cholesterol
E1b1b-CTS1243	506	140217	0.00703276	0.0134796	0.521735	0.601856	1	HDL cholesterol
E1b1b-CTS1243	542	152034	-0.0313907	0.0224995	-1.39517	0.162967	1	Triglycerides
F-M89	148205	152186	0.0087231	0.0170519	0.511563	0.608958	1	Total cholesterol
F-M89	147912	151885	0.00424048	0.0135066	0.313956	0.753555	1	LDL cholesterol
F-M89	136509	140217	0.00143029	0.0050412	0.28372	0.776625	1	HDL cholesterol
F-M89	148057	152034	-0.00589236	0.0084081	-0.700795	0.483432	1	Triglycerides
G-M201	2628	152186	0.00790843	0.0208847	0.378672	0.704932	1	Total cholesterol
G-M201	2622	151885	0.00613192	0.0165447	0.370627	0.710916	1	LDL cholesterol
G-M201	2412	140217	-0.00194536	0.00621911	-0.312803	0.754431	1	HDL cholesterol
G-M201	2622	152034	0.00312764	0.0103045	0.303523	0.761492	1	Triglycerides
G2a2-CTS4367	422	152186	0.0633168	0.051713	1.22439	0.220808	1	Total cholesterol
G2a2-CTS4367	421	151885	0.0410195	0.0409687	1.00124	0.316712	1	LDL cholesterol
G2a2-CTS4367	388	140217	0.00640783	0.0153854	0.416486	0.677055	1	HDL cholesterol
G2a2-CTS4367	421	152034	0.0236422	0.0255165	0.926543	0.354165	1	Triglycerides
IJK-S137	145396	152186	0.00494617	0.0131849	0.375138	0.707559	1	Total cholesterol
IJK-S137	145111	151885	0.00177435	0.0104454	0.169868	0.865114	1	LDL cholesterol
IJK-S137	133929	140217	0.00135947	0.00390919	0.347763	0.728018	1	HDL cholesterol
IJK-S137	145255	152034	-0.002536	0.00650328	-0.389957	0.696569	1	Triglycerides
IJ-M429	34767	152186	0.00556508	0.00649942	0.856243	0.391865	1	Total cholesterol
IJ-M429	34702	151885	0.00639031	0.00514779	1.24137	0.214472	1	LDL cholesterol
IJ-M429	32092	140217	-0.00475763	0.00193033	-2.46467	0.013715	1	HDL cholesterol
IJ-M429	34727	152034	0.00890512	0.00320489	2.7786	0.00545997	0.414958	Triglycerides
I-M170	31363	152186	0.00242765	0.00674253	0.36005	0.71881	1	Total cholesterol
I-M170	31302	151885	0.00411367	0.00534048	0.770281	0.441134	1	LDL cholesterol
I-M170	28977	140217	-0.00549294	0.00200181	-2.74399	0.00607053	0.46136	HDL cholesterol
I-M170	31324	152034	0.00895361	0.00332488	2.69291	0.00708394	0.538379	Triglycerides
I1-M253	19541	152186	0.00630962	0.00815882	0.773349	0.439317	1	Total cholesterol
I1-M253	19502	151885	0.00781684	0.0064624	1.20959	0.226439	1	LDL cholesterol
I1-M253	18065	140217	-0.00584679	0.00242125	-2.41478	0.0157459	1	HDL cholesterol
I1-M253	19518	152034	0.0104161	0.00402324	2.58899	0.00962663	0.731624	Triglycerides
I2-S31	11812	152186	-0.00384309	0.0101644	-0.378095	0.705361	1	Total cholesterol
I2-S31	11790	151885	-0.00246401	0.00805051	-0.306069	0.759552	1	LDL cholesterol
I2-S31	10903	140217	-0.00335468	0.00301845	-1.11139	0.266402	1	HDL cholesterol
I2-S31	11796	152034	0.00426357	0.00501273	0.850549	0.395021	1	Triglycerides
I1a-S438	5312	152186	0.0304539	0.0148523	2.05045	0.0403224	1	Total cholesterol
I1a-S438	5299	151885	0.020641	0.0117668	1.75417	0.0794028	1	LDL cholesterol
I1a-S438	4904	140217	0.000421858	0.00441012	0.0956569	0.923793	1	HDL cholesterol
I1a-S438	5303	152034	0.0195801	0.00732595	2.6727	0.00752522	0.571917	Triglycerides
I1a1-CTS6364	3184	152186	0.0219029	0.0190381	1.15048	0.249949	1	Total cholesterol
I1a1-CTS6364	3176	151885	0.0147887	0.0150834	0.98046	0.326861	1	LDL cholesterol
I1a1-CTS6364	2961	140217	0.000272701	0.00563274	0.0484135	0.961387	1	HDL cholesterol
I1a1-CTS6364	3178	152034	0.0153835	0.00939148	1.63803	0.101417	1	Triglycerides
I2a-S238	9159	152186	0.0014383	0.0114356	0.125774	0.899911	1	Total cholesterol
I2a-S238	9142	151885	0.00267021	0.00905732	0.294813	0.768137	1	LDL cholesterol
I2a-S238	8462	140217	-0.00263534	0.0033944	-0.776378	0.437527	1	HDL cholesterol
I2a-S238	9146	152034	0.0027009	0.00563985	0.478895	0.632014	1	Triglycerides
I2a2-S33	8540	152186	0.00222459	0.0118171	0.188251	0.85068	1	Total cholesterol
I2a2-S33	8523	151885	0.00321143	0.00936011	0.343097	0.731526	1	LDL cholesterol
I2a2-S33	7892	140217	-0.00257773	0.00350724	-0.734975	0.462356	1	HDL cholesterol
I2a2-S33	8527	152034	0.00179286	0.00582832	0.307612	0.758378	1	Triglycerides
I2a2a-M223	7153	152186	0.00357691	0.0128509	0.278339	0.780753	1	Total cholesterol
I2a2a-M223	7138	151885	0.00292032	0.0101795	0.286883	0.774203	1	LDL cholesterol
I2a2a-M223	6602	140217	-0.00162128	0.00381622	-0.42484	0.670954	1	HDL cholesterol
I2a2a-M223	7143	152034	0.00117421	0.00633784	0.18527	0.853018	1	Triglycerides
J-M304	3398	152186	0.0276259	0.0184156	1.50013	0.133583	1	Total cholesterol
J-M304	3394	151885	0.021721	0.0145809	1.48969	0.136308	1	LDL cholesterol
J-M304	3110	140217	0.00266148	0.00549117	0.484683	0.627902	1	HDL cholesterol
J-M304	3397	152034	0.0047171	0.00907746	0.51965	0.603308	1	Triglycerides
J1-M267	511	152186	0.0667247	0.0470139	1.41925	0.155827	1	Total cholesterol
J1-M267	510	151885	0.0610068	0.0372381	1.63829	0.101363	1	LDL cholesterol
J1-M267	464	140217	-0.00732956	0.0140757	-0.520723	0.60256	1	HDL cholesterol
J1-M267	511	152034	0.026817	0.0231705	1.15738	0.24712	1	Triglycerides
J2-M172	2887	152186	0.0203974	0.0199458	1.02264	0.306478	1	Total cholesterol
J2-M172	2884	151885	0.014506	0.0157913	0.918608	0.358302	1	LDL cholesterol
J2-M172	2646	140217	0.00442463	0.00594335	0.744467	0.456595	1	HDL cholesterol
J2-M172	2886	152034	0.000705274	0.00983189	0.0717333	0.942814	1	Triglycerides
K-M9	110629	152186	-0.00388228	0.00613079	-0.633243	0.526576	1	Total cholesterol
K-M9	110409	151885	-0.00530275	0.00485593	-1.09201	0.274829	1	LDL cholesterol
K-M9	101837	140217	0.00452712	0.00182063	2.48658	0.0128991	0.98033	HDL cholesterol
K-M9	110528	152034	-0.00847176	0.00302313	-2.80231	0.00507444	0.385657	Triglycerides
T-M184	426	152186	-0.0292597	0.0514794	-0.568377	0.56978	1	Total cholesterol
T-M184	426	151885	0.009989	0.0407353	0.245217	0.806289	1	LDL cholesterol
T-M184	402	140217	-0.0189047	0.0151191	-1.25039	0.211161	1	HDL cholesterol
T-M184	426	152034	-0.00607234	0.0253712	-0.23934	0.810842	1	Triglycerides
LT-L298	484	152186	-0.029572	0.0483043	-0.612202	0.540405	1	Total cholesterol
LT-L298	484	151885	0.00885225	0.0382229	0.231595	0.816853	1	LDL cholesterol
LT-L298	460	140217	-0.0167332	0.0141364	-1.1837	0.236534	1	HDL cholesterol
LT-L298	484	152034	-0.016668	0.0238063	-0.700149	0.483835	1	Triglycerides
NO-M214	209	152186	0.0451072	0.0734404	0.614202	0.539083	1	Total cholesterol
NO-M214	209	151885	0.0307513	0.0581128	0.529165	0.596692	1	LDL cholesterol
NO-M214	188	140217	0.0136698	0.0220897	0.618833	0.536027	1	HDL cholesterol
NO-M214	209	152034	-0.0282069	0.0361944	-0.779316	0.435795	1	Triglycerides
P-M45	109933	152186	-0.00360369	0.00610081	-0.590691	0.554728	1	Total cholesterol
P-M45	109713	151885	-0.00553281	0.00483214	-1.145	0.252209	1	LDL cholesterol
P-M45	101187	140217	0.00467468	0.00181164	2.58035	0.00987104	0.750199	HDL cholesterol
P-M45	109832	152034	-0.00796106	0.00300833	-2.64634	0.00813775	0.618469	Triglycerides
Q-M242	407	152186	-0.0268087	0.0526746	-0.508949	0.610789	1	Total cholesterol
Q-M242	406	151885	-0.0125818	0.0417321	-0.301489	0.763042	1	LDL cholesterol
Q-M242	380	140217	0.00484534	0.0155524	0.31155	0.755383	1	HDL cholesterol
Q-M242	407	152034	0.0156002	0.0259602	0.600926	0.54789	1	Triglycerides
R-M207	109498	152186	-0.00306414	0.00608291	-0.503729	0.614453	1	Total cholesterol
R-M207	109279	151885	-0.00526107	0.00481797	-1.09197	0.274849	1	LDL cholesterol
R-M207	100780	140217	0.00459148	0.00180626	2.54198	0.0110237	0.837803	HDL cholesterol
R-M207	109397	152034	-0.00802568	0.00299949	-2.67568	0.00745865	0.566857	Triglycerides
R1a-M420	5547	152186	-0.0134498	0.0145216	-0.926191	0.354348	1	Total cholesterol
R1a-M420	5537	151885	-0.0136208	0.0115011	-1.1843	0.236297	1	LDL cholesterol
R1a-M420	5118	140217	-0.00348639	0.00431327	-0.808293	0.418923	1	HDL cholesterol
R1a-M420	5543	152034	0.00784023	0.00715943	1.09509	0.273478	1	Triglycerides
R1a-S221	1490	152186	-0.0351378	0.027645	-1.27104	0.203718	1	Total cholesterol
R1a-S221	1485	151885	-0.0276713	0.0219119	-1.26284	0.206647	1	LDL cholesterol
R1a-S221	1359	140217	-0.00599448	0.00825811	-0.72589	0.467908	1	HDL cholesterol
R1a-S221	1489	152034	-0.00629353	0.0136293	-0.461764	0.644251	1	Triglycerides
R1b-M343	103860	152186	-0.000835236	0.005875	-0.142168	0.886948	1	Total cholesterol
R1b-M343	103651	151885	-0.00277068	0.0046533	-0.595424	0.551561	1	LDL cholesterol
R1b-M343	95582	140217	0.00487383	0.00174498	2.79306	0.00522186	0.396861	HDL cholesterol
R1b-M343	103763	152034	-0.00891351	0.00289689	-3.07692	0.00209188	0.158983	Triglycerides
R1b-S128	102129	152186	-0.00107677	0.00582333	-0.184906	0.853303	1	Total cholesterol
R1b-S128	101928	151885	-0.00335252	0.0046125	-0.726834	0.467329	1	LDL cholesterol
R1b-S128	93983	140217	0.00498507	0.00172967	2.88209	0.00395102	0.300277	HDL cholesterol
R1b-S128	102034	152034	-0.00824775	0.00287142	-2.87236	0.00407478	0.309683	Triglycerides
R1b-S21	4233	152186	0.0177485	0.0165484	1.07252	0.283488	1	Total cholesterol
R1b-S21	4228	151885	0.00643655	0.0131025	0.491246	0.623253	1	LDL cholesterol
R1b-S21	3897	140217	0.0108648	0.00492024	2.20818	0.0272334	1	HDL cholesterol
R1b-S21	4229	152034	-0.0108465	0.00815955	-1.3293	0.18375	1	Triglycerides
R1b-S116	23774	152186	-0.00112711	0.0075774	-0.148747	0.881754	1	Total cholesterol
R1b-S116	23725	151885	-0.00135139	0.00600196	-0.225157	0.821857	1	LDL cholesterol
R1b-S116	21812	140217	0.00120035	0.00225586	0.532104	0.594655	1	HDL cholesterol
R1b-S116	23756	152034	-0.000855567	0.00373592	-0.229011	0.818861	1	Triglycerides
R1b-S28	9457	152186	-0.0148752	0.0112783	-1.31892	0.187199	1	Total cholesterol
R1b-S28	9444	151885	-0.00744663	0.00893081	-0.833813	0.404388	1	LDL cholesterol
R1b-S28	8663	140217	-0.0016921	0.0033609	-0.503468	0.614636	1	HDL cholesterol
R1b-S28	9451	152034	-0.0028664	0.00556029	-0.515512	0.606196	1	Triglycerides
R1b-S145	12756	152186	0.0083579	0.0101094	0.826745	0.408383	1	Total cholesterol
R1b-S145	12723	151885	0.00153339	0.0080095	0.191446	0.848176	1	LDL cholesterol
R1b-S145	11695	140217	0.00249569	0.00301045	0.829009	0.407101	1	HDL cholesterol
R1b-S145	12745	152034	0.00414935	0.00498454	0.832444	0.40516	1	Triglycerides
R1b-S893	1494	152186	0.023248	0.0275873	0.842707	0.399394	1	Total cholesterol
R1b-S893	1491	151885	0.00981645	0.0218515	0.449235	0.653263	1	LDL cholesterol
R1b-S893	1365	140217	-0.00569697	0.00823337	-0.691936	0.488978	1	HDL cholesterol
R1b-S893	1494	152034	0.0222909	0.0135961	1.6395	0.101111	1	Triglycerides
R1b-S192	1761	152186	0.00655785	0.0254588	0.257586	0.796726	1	Total cholesterol
R1b-S192	1756	151885	-0.00604606	0.0201743	-0.299692	0.764413	1	LDL cholesterol
R1b-S192	1611	140217	0.0118594	0.00759264	1.56196	0.118301	1	HDL cholesterol
R1b-S192	1757	152034	-0.0155373	0.0125614	-1.23691	0.216123	1	Triglycerides
R1b-S191	1290	152186	0.00625845	0.0296716	0.210924	0.832947	1	Total cholesterol
R1b-S191	1285	151885	-0.00952499	0.0235245	-0.404897	0.685554	1	LDL cholesterol
R1b-S191	1186	140217	0.0137197	0.00882803	1.55411	0.120161	1	HDL cholesterol
R1b-S191	1286	152034	-0.0127065	0.014646	-0.867577	0.385627	1	Triglycerides
	Sample Size
Haplogroup	MSY Carriers	Total	Beta	SE	T	P	Padj	Trait
E1b1-P179*	238	152186	-0.135793	0.0688484	-1.97235	0.0485717	1	Total cholesterol
E1b1-P179*	238	151885	-0.0926807	0.054471	-1.70147	0.0888567	1	LDL cholesterol
E1b1-P179*	229	140217	-0.00909821	0.0200575	-0.453606	0.650113	1	HDL cholesterol
E1b1-P179*	238	152034	-0.0184818	0.0339435	-0.544486	0.586108	1	Triglycerides
E1b1b-M78*	262	152186	0.14688	0.0656154	2.2385	0.02519	1	Total cholesterol
E1b1b-M78*	262	151885	0.11429	0.0519129	2.20157	0.0276973	1	LDL cholesterol
E1b1b-M78*	246	140217	0.00673944	0.0193506	0.34828	0.72763	1	HDL cholesterol
E1b1b-M78*	262	152034	0.0470227	0.0323495	1.45358	0.146064	1	Triglycerides
E1b1b-V13	2603	152186	-0.0107667	0.020992	-0.512894	0.608027	1	Total cholesterol
E1b1b-V13	2598	151885	-0.00746626	0.0166243	-0.449118	0.653347	1	LDL cholesterol
E1b1b-V13	2417	140217	-0.00141039	0.00622555	-0.226549	0.820775	1	HDL cholesterol
E1b1b-V13	2600	152034	0.00778384	0.0103553	0.751677	0.452247	1	Triglycerides
E1b1b-L677	255	152186	-0.0195797	0.0665181	-0.294351	0.76849	1	Total cholesterol
E1b1b-L677	254	151885	-0.0246539	0.0527307	-0.467544	0.640112	1	LDL cholesterol
E1b1b-L677	234	140217	-0.0120429	0.0198426	-0.606919	0.543906	1	HDL cholesterol
E1b1b-L677	255	152034	0.0273191	0.0327942	0.833048	0.404819	1	Triglycerides
E1b1b-M81	224	152186	-0.0764922	0.0709523	-1.07808	0.281	1	Total cholesterol
E1b1b-M81	223	151885	-0.0531631	0.056261	-0.944936	0.344693	1	LDL cholesterol
E1b1b-M81	210	140217	-0.0161221	0.0209398	-0.769925	0.441346	1	HDL cholesterol
E1b1b-M81	224	152034	-0.0237525	0.0349804	-0.679024	0.497124	1	Triglycerides
E1b1b-M123	319	152186	-0.020753	0.0594857	-0.348873	0.727185	1	Total cholesterol
E1b1b-M123	318	151885	-0.00530906	0.0471374	-0.112629	0.910324	1	LDL cholesterol
E1b1b-M123	296	140217	0.0247081	0.0176468	1.40014	0.161473	1	HDL cholesterol
E1b1b-M123	318	152034	-0.0381067	0.0293733	-1.29732	0.194522	1	Triglycerides
F-M89*	151	152186	-0.0800403	0.0864029	-0.926361	0.35426	1	Total cholesterol
F-M89*	149	151885	-0.0624594	0.0688162	-0.907627	0.364077	1	LDL cholesterol
F-M89*	139	140217	0.031959	0.0257335	1.24192	0.214267	1	HDL cholesterol
F-M89*	150	152034	-0.0823411	0.0427391	-1.9266	0.0540313	1	Triglycerides
G2a-P15*	2146	152186	-0.00338676	0.0230825	-0.146724	0.88335	1	Total cholesterol
G2a-P15*	2141	151885	-0.00209701	0.0182834	-0.114695	0.908687	1	LDL cholesterol
G2a-P15*	1969	140217	-0.00101247	0.00688606	-0.147032	0.883107	1	HDL cholesterol
G2a-P15*	2141	152034	-0.00435152	0.0113931	-0.381944	0.702504	1	Triglycerides
G2a2b-S131	108	152186	0.116867	0.102149	1.14408	0.252592	1	Total cholesterol
G2a2b-S131	108	151885	0.0609168	0.0808177	0.753756	0.450997	1	LDL cholesterol
G2a2b-S131	99	140217	0.0402896	0.0304864	1.32156	0.186317	1	HDL cholesterol
G2a2b-S131	108	152034	0.0100564	0.0503611	0.199686	0.841727	1	Triglycerides
G2a2b-CTS5990*	156	152186	0.135071	0.0850105	1.58887	0.112091	1	Total cholesterol
G2a2b-CTS5990*	155	151885	0.118645	0.0674738	1.75839	0.0786834	1	LDL cholesterol
G2a2b-CTS5990*	143	140217	-0.00546912	0.0253724	-0.215554	0.829336	1	HDL cholesterol
G2a2b-CTS5990*	155	152034	-0.000330198	0.0420463	-0.00785321	0.993734	1	Triglycerides
I1-M253*	14229	152186	-0.00373665	0.00936318	-0.39908	0.689835	1	Total cholesterol
I1-M253*	14203	151885	0.00218926	0.00741467	0.295261	0.767795	1	LDL cholesterol
I1-M253*	13161	140217	-0.00786869	0.00278244	-2.82799	0.00468483	0.356047	HDL cholesterol
I1-M253*	14215	152034	0.0059268	0.00461837	1.28331	0.199386	1	Triglycerides
I1a1a-M227*	113	152186	-0.0908897	0.0998692	-0.910088	0.362778	1	Total cholesterol
I1a1a-M227*	112	151885	-0.0452787	0.0793649	-0.570512	0.568331	1	LDL cholesterol
I1a1a-M227*	104	140217	-0.053016	0.0297465	-1.78226	0.0747089	1	HDL cholesterol
I1a1a-M227*	112	152034	0.045644	0.0494557	0.922927	0.356047	1	Triglycerides
I1a1b-P109	2265	152186	0.0137022	0.0225122	0.608654	0.542755	1	Total cholesterol
I1a1b-P109	2257	151885	-0.000554828	0.0178421	-0.0310965	0.975193	1	LDL cholesterol
I1a1b-P109	2106	140217	0.00115682	0.00667189	0.173387	0.862347	1	HDL cholesterol
I1a1b-P109	2261	152034	0.0189088	0.0111084	1.7022	0.088719	1	Triglycerides
I1a1b-S436	805	152186	0.0590776	0.0375094	1.57501	0.115256	1	Total cholesterol
I1a1b-S436	806	151885	0.0647515	0.0296579	2.18328	0.029017	1	LDL cholesterol
I1a1b-S436	750	140217	0.00405556	0.0111048	0.365208	0.714956	1	HDL cholesterol
I1a1b-S436	804	152034	0.00150067	0.0185043	0.0810983	0.935364	1	Triglycerides
I1a2a-S247	250	152186	0.105163	0.0671757	1.5655	0.117469	1	Total cholesterol
I1a2a-S247	250	151885	0.0606287	0.0531476	1.14076	0.253971	1	LDL cholesterol
I1a2a-S247	229	140217	0.00286407	0.0200572	0.142795	0.886452	1	HDL cholesterol
I1a2a-S247	250	152034	0.0806543	0.0331181	2.43536	0.0148782	1	Triglycerides
I1a3-S243	1878	152186	0.0331518	0.0246569	1.34452	0.178781	1	Total cholesterol
I1a3-S243	1873	151885	0.0241006	0.0195337	1.23379	0.217282	1	LDL cholesterol
I1a3-S243	1714	140217	0.00046285	0.00737457	0.0627629	0.949955	1	HDL cholesterol
I1a3-S243	1875	152034	0.0175378	0.0121659	1.44156	0.149428	1	Triglycerides
I2-S31*	2653	152186	-0.0207739	0.0207872	-0.99936	0.317622	1	Total cholesterol
I2-S31*	2648	151885	-0.0192027	0.0164617	-1.1665	0.243413	1	LDL cholesterol
I2-S31*	2441	140217	-0.00507622	0.00619253	-0.819732	0.41237	1	HDL cholesterol
I2-S31*	2650	152034	0.00868609	0.0102541	0.847081	0.396951	1	Triglycerides
I2a1a-M26	619	152186	-0.0102501	0.0427458	-0.239791	0.810493	1	Total cholesterol
I2a1a-M26	619	151885	-0.00570283	0.0338193	-0.168627	0.866091	1	LDL cholesterol
I2a1a-M26	570	140217	-0.00316412	0.012729	-0.248575	0.80369	1	HDL cholesterol
I2a1a-M26	619	152034	0.0140761	0.0210742	0.66793	0.504179	1	Triglycerides
I2a2-S33*	1387	152186	-0.00461953	0.0286305	-0.16135	0.871818	1	Total cholesterol
I2a2-S33*	1385	151885	0.00421109	0.022668	0.185772	0.852624	1	LDL cholesterol
I2a2-S33*	1290	140217	-0.0066931	0.00848375	-0.788931	0.430154	1	HDL cholesterol
I2a2-S33*	1384	152034	0.0043403	0.0141304	0.30716	0.758722	1	Triglycerides
I2a2a-M223*	6113	152186	0.00241873	0.0138564	0.174557	0.861428	1	Total cholesterol
I2a2a-M223*	6100	151885	0.00228865	0.0109745	0.208544	0.834805	1	LDL cholesterol
I2a2a-M223*	5635	140217	-0.0039246	0.00412415	-0.951614	0.341294	1	HDL cholesterol
I2a2a-M223*	6104	152034	0.00494723	0.00683637	0.723664	0.469273	1	Triglycerides
I2a2a-Y3681	880	152186	0.0100549	0.0358852	0.280195	0.779328	1	Total cholesterol
I2a2a-Y3681	879	151885	0.00647409	0.0284074	0.227902	0.819723	1	LDL cholesterol
I2a2a-Y3681	819	140217	0.0104965	0.0106293	0.987512	0.323393	1	HDL cholesterol
I2a2a-Y3681	880	152034	-0.0257966	0.0176918	-1.45811	0.144811	1	Triglycerides
I2a2a-P78	160	152186	0.011173	0.0839414	0.133105	0.89411	1	Total cholesterol
I2a2a-P78	159	151885	0.00759409	0.0666201	0.113991	0.909245	1	LDL cholesterol
I2a2a-P78	148	140217	0.0159627	0.0249402	0.64004	0.522148	1	HDL cholesterol
I2a2a-P78	159	152034	0.0107478	0.0415139	0.258896	0.795716	1	Triglycerides
J-M304*	2029	152186	0.035934	0.0237262	1.51453	0.129895	1	Total cholesterol
J-M304*	2028	151885	0.0231353	0.0187763	1.23215	0.217895	1	LDL cholesterol
J-M304*	1842	140217	0.0117066	0.00711473	1.64541	0.0998885	1	HDL cholesterol
J-M304*	2028	152034	-0.000226634	0.0117003	-0.0193699	0.984546	1	Triglycerides
J1-M267*	135	152186	0.153512	0.0913714	1.68009	0.092942	1	Total cholesterol
J1-M267*	135	151885	0.169672	0.0722896	2.34712	0.0189204	1	LDL cholesterol
J1-M267*	121	140217	-0.0147214	0.027578	-0.53381	0.593474	1	HDL cholesterol
J1-M267*	135	152034	0.000572369	0.0450476	0.0127059	0.989862	1	Triglycerides
J1a2b-P58	373	152186	0.0354906	0.0550257	0.644982	0.51894	1	Total cholesterol
J1a2b-P58	372	151885	0.0233383	0.0435931	0.535367	0.592397	1	LDL cholesterol
J1a2b-P58	340	140217	-0.00406671	0.0164695	-0.246924	0.804967	1	HDL cholesterol
J1a2b-P58	373	152034	0.0328809	0.0271283	1.21205	0.225493	1	Triglycerides
J2b2-M241	786	152186	-0.0183158	0.0379534	-0.482586	0.62939	1	Total cholesterol
J2b2-M241	784	151885	-0.013263	0.0300657	-0.441133	0.659117	1	LDL cholesterol
J2b2-M241	734	140217	-0.00789683	0.0112232	-0.703613	0.481675	1	HDL cholesterol
J2b2-M241	786	152034	0.00257951	0.0187115	0.137857	0.890354	1	Triglycerides
T-M184*	324	152186	-0.0239169	0.0590256	-0.405195	0.685335	1	Total cholesterol
T-M184*	324	151885	0.0200452	0.0466992	0.42924	0.667749	1	LDL cholesterol
T-M184*	306	140217	-0.0196707	0.0173563	-1.13335	0.257071	1	HDL cholesterol
T-M184*	324	152034	-0.00267656	0.0291004	-0.0919768	0.926717	1	Triglycerides
T1a1a-P77	102	152186	-0.0401196	0.105113	-0.38168	0.702699	1	Total cholesterol
T1a1a-P77	102	151885	-0.0166929	0.0831623	-0.200727	0.840913	1	LDL cholesterol
T1a1a-P77	96	140217	-0.0170003	0.030961	-0.549087	0.582947	1	HDL cholesterol
T1a1a-P77	102	152034	-0.0145447	0.0518221	-0.280666	0.778967	1	Triglycerides
N1c1-Tat	205	152186	0.0491463	0.0741753	0.662569	0.507608	1	Total cholesterol
N1c1-Tat	205	151885	0.0329507	0.0586852	0.561483	0.574469	1	LDL cholesterol
N1c1-Tat	185	140217	0.0150645	0.0223115	0.675192	0.499555	1	HDL cholesterol
N1c1-Tat	205	152034	-0.0327672	0.0365693	-0.896032	0.370237	1	Triglycerides
Q-M242*	403	152186	-0.0215156	0.0529505	-0.406334	0.684498	1	Total cholesterol
Q-M242*	402	151885	-0.00841811	0.0419447	-0.200695	0.840937	1	LDL cholesterol
Q-M242*	376	140217	0.00504908	0.015665	0.322316	0.747214	1	HDL cholesterol
Q-M242*	403	152034	0.0198078	0.0261052	0.758767	0.447993	1	Triglycerides
R1a-M420*	93	152186	-0.00787258	0.11009	-0.0715101	0.942992	1	Total cholesterol
R1a-M420*	93	151885	-0.0210474	0.0871001	-0.241646	0.809055	1	LDL cholesterol
R1a-M420*	85	140217	0.030584	0.0329076	0.92939	0.352689	1	HDL cholesterol
R1a-M420*	93	152034	0.0681809	0.0542757	1.2562	0.209046	1	Triglycerides
R1a1a-M417*	3895	152186	-0.00728108	0.0172343	-0.422475	0.672679	1	Total cholesterol
R1a1a-M417*	3890	151885	-0.00973093	0.0136441	-0.713198	0.475724	1	LDL cholesterol
R1a1a-M417*	3611	140217	-0.00352761	0.00511533	-0.689615	0.490438	1	HDL cholesterol
R1a1a-M417*	3892	152034	0.0112204	0.00849995	1.32006	0.186817	1	Triglycerides
R1a1a-CTS4179	1187	152186	-0.0444167	0.0309491	-1.43515	0.151245	1	Total cholesterol
R1a1a-CTS4179	1184	151885	-0.0391541	0.0245169	-1.59703	0.110262	1	LDL cholesterol
R1a1a-CTS4179	1084	140217	-3.28979e-05	0.00925419	-0.00355492	0.997164	1	HDL cholesterol
R1a1a-CTS4179	1186	152034	-0.00685992	0.0152649	-0.449392	0.653149	1	Triglycerides
R1a1a-CTS8277	303	152186	0.0043222	0.0610404	0.0708087	0.94355	1	Total cholesterol
R1a1a-CTS8277	301	151885	0.0222585	0.0484532	0.45938	0.645962	1	LDL cholesterol
R1a1a-CTS8277	275	140217	-0.0330752	0.0183094	-1.80646	0.0708485	1	HDL cholesterol
R1a1a-CTS8277	303	152034	0.000901125	0.0300937	0.029944	0.976112	1	Triglycerides
R1b-M269*	1614	152186	0.00512713	0.0265601	0.193039	0.846929	1	Total cholesterol
R1b-M269*	1606	151885	0.0108741	0.0210656	0.516204	0.605713	1	LDL cholesterol
R1b-M269*	1495	140217	-0.00438393	0.00788615	-0.555902	0.578279	1	HDL cholesterol
R1b-M269*	1611	152034	-0.00969996	0.0131066	-0.740085	0.45925	1	Triglycerides
R1b-S128*	74122	152186	-0.00259285	0.00545365	-0.475434	0.634479	1	Total cholesterol
R1b-S128*	73975	151885	-0.00323902	0.00431906	-0.749936	0.453294	1	LDL cholesterol
R1b-S128*	68274	140217	0.00260534	0.00162366	1.6046	0.108583	1	HDL cholesterol
R1b-S128*	74049	152034	-0.00571906	0.00269004	-2.12602	0.0335036	1	Triglycerides
R1b-S5741	457	152186	0.0725414	0.0497188	1.45903	0.144558	1	Total cholesterol
R1b-S5741	457	151885	0.0308176	0.0393362	0.783441	0.433369	1	LDL cholesterol
R1b-S5741	427	140217	0.0320087	0.0146982	2.17772	0.0294283	1	HDL cholesterol
R1b-S5741	457	152034	-0.00706785	0.0245121	-0.288341	0.773086	1	Triglycerides
R1b-S29	3130	152186	-0.00828967	0.0191801	-0.432202	0.665595	1	Total cholesterol
R1b-S29	3127	151885	-0.0099427	0.0151821	-0.654897	0.512535	1	LDL cholesterol
R1b-S29	2883	140217	0.00387366	0.00571097	0.678285	0.497592	1	HDL cholesterol
R1b-S29	3127	152034	-0.00890587	0.00946053	-0.94137	0.346517	1	Triglycerides
R1b-S353	537	152186	0.0783499	0.0458752	1.70789	0.0876585	1	Total cholesterol
R1b-S353	535	151885	0.0528149	0.0363627	1.45245	0.14638	1	LDL cholesterol
R1b-S353	488	140217	0.0172866	0.0137506	1.25715	0.208702	1	HDL cholesterol
R1b-S353	536	152034	-0.0114853	0.0226382	-0.50734	0.611917	1	Triglycerides
R1b-M323.2	109	152186	0.221141	0.101793	2.17245	0.029823	1	Total cholesterol
R1b-M323.2	109	151885	0.141597	0.0805359	1.75819	0.078718	1	LDL cholesterol
R1b-M323.2	99	140217	0.0763313	0.0305188	2.50112	0.0123811	0.940965	HDL cholesterol
R1b-M323.2	109	152034	-0.0645131	0.0501857	-1.28549	0.198624	1	Triglycerides
R1b-S28*	9253	152186	-0.013846	0.0113967	-1.21491	0.224402	1	Total cholesterol
R1b-S28*	9240	151885	-0.00608361	0.00902326	-0.674215	0.500176	1	LDL cholesterol
R1b-S28*	8482	140217	-0.00151628	0.00340067	-0.445878	0.655686	1	HDL cholesterol
R1b-S28*	9247	152034	-0.00367179	0.00562063	-0.65327	0.513583	1	Triglycerides
R1b-M222	5734	152186	0.0160389	0.0146969	1.09132	0.275136	1	Total cholesterol
R1b-M222	5716	151885	0.00998066	0.011644	0.85715	0.391363	1	LDL cholesterol
R1b-M222	5267	140217	1.40584e-05	0.00438046	0.00320934	0.997439	1	HDL cholesterol
R1b-M222	5729	152034	0.00893926	0.00724855	1.23325	0.217485	1	Triglycerides
R1b-CTS6621	207	152186	-0.196171	0.0738933	-2.65479	0.00793672	0.603191	Total cholesterol
R1b-CTS6621	205	151885	-0.119527	0.0587445	-2.03469	0.0418834	1	LDL cholesterol
R1b-CTS6621	194	140217	-0.0446823	0.0218116	-2.04855	0.0405076	1	HDL cholesterol
R1b-CTS6621	206	152034	-0.0209302	0.0365183	-0.573142	0.566549	1	Triglycerides
R1b-CTS9881*	101	152186	0.0456939	0.105628	0.432593	0.665311	1	Total cholesterol
R1b-CTS9881*	101	151885	-0.0299488	0.0835696	-0.358369	0.720068	1	LDL cholesterol
R1b-CTS9881*	93	140217	0.0406078	0.031455	1.29098	0.196712	1	HDL cholesterol
R1b-CTS9881*	101	152034	-0.00516244	0.0520759	-0.0991328	0.921033	1	Triglycerides
R1b-S884.3	1368	152186	0.0257119	0.0288245	0.892014	0.372387	1	Total cholesterol
R1b-S884.3	1365	151885	0.0144712	0.02283	0.633869	0.526167	1	LDL cholesterol
R1b-S884.3	1251	140217	-0.00924726	0.00861285	-1.07366	0.282978	1	HDL cholesterol
R1b-S884.3	1368	152034	0.028368	0.0142108	1.99623	0.0459103	1	Triglycerides
R1b-S190	471	152186	0.00551329	0.0490664	0.112364	0.910535	1	Total cholesterol
R1b-S190	471	151885	0.00414942	0.03882	0.106889	0.914878	1	LDL cholesterol
R1b-S190	425	140217	0.00307187	0.0147587	0.20814	0.83512	1	HDL cholesterol
R1b-S190	471	152034	-0.0190901	0.0241904	-0.78916	0.43002	1	Triglycerides
R1b-S191*	573	152186	0.00132176	0.0444204	0.0297556	0.976262	1	Total cholesterol
R1b-S191*	570	151885	-0.0177334	0.0352361	-0.503274	0.614772	1	LDL cholesterol
R1b-S191*	524	140217	0.0112439	0.0132735	0.847094	0.396944	1	HDL cholesterol
R1b-S191*	572	152034	-0.00327231	0.0219189	-0.149292	0.881324	1	Triglycerides
R1b-S3787	646	152186	0.00836673	0.0418493	0.199925	0.841539	1	Total cholesterol
R1b-S3787	645	151885	-0.00248496	0.0331356	-0.0749938	0.94022	1	LDL cholesterol
R1b-S3787	597	140217	0.0140822	0.0124399	1.13201	0.257632	1	HDL cholesterol
R1b-S3787	643	152034	-0.0168567	0.0206802	-0.815115	0.415008	1	Triglycerides
R1b-S836	1110	152186	-0.00600887	0.0319797	-0.187897	0.850958	1	Total cholesterol
R1b-S836	1107	151885	-0.0183142	0.0253355	-0.722868	0.469762	1	LDL cholesterol
R1b-S836	1016	140217	0.00779257	0.00955128	0.815866	0.414578	1	HDL cholesterol
R1b-S836	1108	152034	0.00964734	0.0157805	0.611344	0.540973	1	Triglycerides
R1b-S749	2342	152186	0.00817678	0.0224144	0.364801	0.71526	1	Total cholesterol
R1b-S749	2340	151885	0.00631198	0.0177423	0.355758	0.722022	1	LDL cholesterol
R1b-S749	2139	140217	0.0038822	0.00670083	0.579361	0.562346	1	HDL cholesterol
R1b-S749	2343	152034	-0.00378672	0.0110487	-0.342729	0.731803	1	Triglycerides
R1b-S3689	108	152186	-0.0694036	0.102157	-0.679379	0.496899	1	Total cholesterol
R1b-S3689	108	151885	-0.0319715	0.0808238	-0.39557	0.692423	1	LDL cholesterol
R1b-S3689	103	140217	-0.00366634	0.0298927	-0.12265	0.902385	1	HDL cholesterol
R1b-S3689	108	152034	0.0477434	0.0503647	0.947953	0.343155	1	Triglycerides
R1b-S232	1561	152186	0.0125361	0.0270051	0.464213	0.642496	1	Total cholesterol
R1b-S232	1558	151885	0.0153023	0.0213861	0.715525	0.474286	1	LDL cholesterol
R1b-S232	1454	140217	0.00763885	0.00799628	0.955301	0.339427	1	HDL cholesterol
R1b-S232	1560	152034	-0.0246314	0.013318	-1.84949	0.0643895	1	Triglycerides
E-M96	3937	152186	-0.0133535	0.0171495	-0.778653	0.436185	1	Total cholesterol
E-M96	3929	151885	-0.00855839	0.013582	-0.630127	0.528613	1	LDL cholesterol
E-M96	3668	140217	-0.000817022	0.00507771	-0.160904	0.87217	1	HDL cholesterol
E-M96	3933	152034	0.00462511	0.00845925	0.546752	0.58455	1	Triglycerides
E1b1b-M35	3663	152186	-0.00498482	0.0177607	-0.280666	0.778967	1	Total cholesterol
E1b1b-M35	3655	151885	-0.00250515	0.0140671	-0.178086	0.858656	1	LDL cholesterol
E1b1b-M35	3403	140217	-0.000177623	0.00526596	-0.0337304	0.973092	1	HDL cholesterol
E1b1b-M35	3659	152034	0.00609026	0.00876102	0.695154	0.48696	1	Triglycerides
E1b1b-M78	3120	152186	0.0019393	0.0192077	0.100964	0.919579	1	Total cholesterol
E1b1b-M78	3114	151885	0.00150979	0.0152112	0.0992547	0.920936	1	LDL cholesterol
E1b1b-M78	2897	140217	-0.00158934	0.00569647	-0.279004	0.780242	1	HDL cholesterol
E1b1b-M78	3117	152034	0.012829	0.00947418	1.3541	0.175706	1	Triglycerides
E1b1b-CTS1243	543	152186	-0.0438375	0.0456248	-0.960826	0.336641	1	Total cholesterol
E1b1b-CTS1243	541	151885	-0.0250904	0.0361637	-0.693799	0.487809	1	LDL cholesterol
E1b1b-CTS1243	506	140217	0.00776576	0.0135059	0.574989	0.5653	1	HDL cholesterol
E1b1b-CTS1243	542	152034	-0.0322277	0.0225143	-1.43143	0.152309	1	Triglycerides
F-M89	148205	152186	0.00860115	0.0170567	0.504269	0.614073	1	Total cholesterol
F-M89	147912	151885	0.00437013	0.0135084	0.323513	0.746307	1	LDL cholesterol
F-M89	136509	140217	0.000823576	0.00505089	0.163055	0.870475	1	HDL cholesterol
F-M89	148057	152034	-0.0052455	0.00841341	-0.623469	0.532977	1	Triglycerides
G-M201	2628	152186	0.0084951	0.0208906	0.406647	0.684268	1	Total cholesterol
G-M201	2622	151885	0.00599677	0.0165469	0.362412	0.717045	1	LDL cholesterol
G-M201	2412	140217	-0.000863509	0.00623111	-0.13858	0.889782	1	HDL cholesterol
G-M201	2622	152034	0.0018937	0.010311	0.183658	0.854282	1	Triglycerides
G2a2-CTS4367	422	152186	0.0637384	0.0517289	1.23216	0.21789	1	Total cholesterol
G2a2-CTS4367	421	151885	0.0412243	0.0409749	1.00609	0.314375	1	LDL cholesterol
G2a2-CTS4367	388	140217	0.00629761	0.0154155	0.408526	0.682888	1	HDL cholesterol
G2a2-CTS4367	421	152034	0.0233578	0.0255332	0.914798	0.360299	1	Triglycerides
IJK-S137	145396	152186	0.00467737	0.0131884	0.354659	0.722846	1	Total cholesterol
IJK-S137	145111	151885	0.00193565	0.0104465	0.185291	0.853001	1	LDL cholesterol
IJK-S137	133929	140217	0.000565992	0.00391663	0.14451	0.885098	1	HDL cholesterol
IJK-S137	145255	152034	-0.00165114	0.00650723	-0.253739	0.799698	1	Triglycerides
IJ-M429	34767	152186	0.00559413	0.00650115	0.860483	0.389524	1	Total cholesterol
IJ-M429	34702	151885	0.00642093	0.00514835	1.24718	0.212333	1	LDL cholesterol
IJ-M429	32092	140217	-0.0047059	0.001934	-2.43324	0.0149655	1	HDL cholesterol
IJ-M429	34727	152034	0.00884059	0.00320685	2.75678	0.00583804	0.443691	Triglycerides
I-M170	31363	152186	0.00243648	0.00674437	0.361262	0.717904	1	Total cholesterol
I-M170	31302	151885	0.00415826	0.0053411	0.778541	0.436251	1	LDL cholesterol
I-M170	28977	140217	-0.00549868	0.00200564	-2.74161	0.00611459	0.464709	HDL cholesterol
I-M170	31324	152034	0.00895601	0.00332695	2.69196	0.00710408	0.53991	Triglycerides
I1-M253	19541	152186	0.00633142	0.00816093	0.775821	0.437856	1	Total cholesterol
I1-M253	19502	151885	0.00792076	0.00646306	1.22554	0.220373	1	LDL cholesterol
I1-M253	18065	140217	-0.0059172	0.00242586	-2.43922	0.0147204	1	HDL cholesterol
I1-M253	19518	152034	0.0104827	0.00402568	2.60395	0.00921645	0.70045	Triglycerides
I2-S31	11812	152186	-0.0038591	0.0101676	-0.379549	0.704281	1	Total cholesterol
I2-S31	11790	151885	-0.00252295	0.00805181	-0.313339	0.754023	1	LDL cholesterol
I2-S31	10903	140217	-0.00326605	0.00302437	-1.07991	0.280183	1	HDL cholesterol
I2-S31	11796	152034	0.00416953	0.00501606	0.831237	0.405841	1	Triglycerides
I1a-S438	5312	152186	0.0303913	0.0148567	2.04563	0.0407945	1	Total cholesterol
I1a-S438	5299	151885	0.0207469	0.0117684	1.76294	0.077913	1	LDL cholesterol
I1a-S438	4904	140217	0.000211841	0.00441863	0.0479427	0.961762	1	HDL cholesterol
I1a-S438	5303	152034	0.0198272	0.00733064	2.7047	0.00683744	0.519645	Triglycerides
I1a1-CTS6364	3184	152186	0.0217071	0.0190437	1.13986	0.254348	1	Total cholesterol
I1a1-CTS6364	3176	151885	0.014832	0.0150856	0.983194	0.325514	1	LDL cholesterol
I1a1-CTS6364	2961	140217	-0.000152247	0.00564364	-0.0269767	0.978478	1	HDL cholesterol
I1a1-CTS6364	3178	152034	0.0156244	0.00939752	1.66261	0.0963927	1	Triglycerides
I2a-S238	9159	152186	0.0014062	0.0114393	0.122927	0.902165	1	Total cholesterol
I2a-S238	9142	151885	0.00262153	0.00905883	0.289389	0.772284	1	LDL cholesterol
I2a-S238	8462	140217	-0.00259913	0.00340108	-0.764206	0.444746	1	HDL cholesterol
I2a-S238	9146	152034	0.00264698	0.00564363	0.469021	0.639055	1	Triglycerides
I2a2-S33	8540	152186	0.00228546	0.0118209	0.19334	0.846693	1	Total cholesterol
I2a2-S33	8523	151885	0.00323672	0.00936166	0.345742	0.729537	1	LDL cholesterol
I2a2-S33	7892	140217	-0.00253363	0.00351413	-0.720982	0.470922	1	HDL cholesterol
I2a2-S33	8527	152034	0.00174877	0.00583222	0.299846	0.764295	1	Triglycerides
I2a2a-M223	7153	152186	0.00363411	0.012855	0.2827	0.777408	1	Total cholesterol
I2a2a-M223	7138	151885	0.00297869	0.0101812	0.292569	0.769852	1	LDL cholesterol
I2a2a-M223	6602	140217	-0.00164007	0.00382372	-0.428919	0.667983	1	HDL cholesterol
I2a2a-M223	7143	152034	0.00119357	0.00634208	0.188198	0.850722	1	Triglycerides
J-M304	3398	152186	0.0278155	0.0184212	1.50997	0.131052	1	Total cholesterol
J-M304	3394	151885	0.0216429	0.014583	1.48412	0.13778	1	LDL cholesterol
J-M304	3110	140217	0.00314229	0.00550187	0.571132	0.567911	1	HDL cholesterol
J-M304	3397	152034	0.00416693	0.00908336	0.458744	0.646419	1	Triglycerides
J1-M267	511	152186	0.0673662	0.0470289	1.43244	0.152019	1	Total cholesterol
J1-M267	510	151885	0.0615595	0.0372442	1.65286	0.0983607	1	LDL cholesterol
J1-M267	464	140217	-0.00698276	0.0141034	-0.495112	0.620522	1	HDL cholesterol
J1-M267	511	152034	0.0266305	0.0231859	1.14857	0.250737	1	Triglycerides
J2-M172	2887	152186	0.0205047	0.0199517	1.02771	0.304086	1	Total cholesterol
J2-M172	2884	151885	0.0143153	0.0157936	0.906398	0.364726	1	LDL cholesterol
J2-M172	2646	140217	0.004926	0.00595491	0.827216	0.408116	1	HDL cholesterol
J2-M172	2886	152034	9.35825e-05	0.00983826	0.0095121	0.992411	1	Triglycerides
K-M9	110629	152186	-0.00396598	0.00613222	-0.646744	0.517798	1	Total cholesterol
K-M9	110409	151885	-0.00529483	0.00485632	-1.0903	0.275584	1	LDL cholesterol
K-M9	101837	140217	0.00430866	0.00182403	2.36217	0.0181696	1	HDL cholesterol
K-M9	110528	152034	-0.00822264	0.0030249	-2.71832	0.00656223	0.498729	Triglycerides
T-M184	426	152186	-0.0278322	0.0514949	-0.540485	0.588863	1	Total cholesterol
T-M184	426	151885	0.0112503	0.0407413	0.276141	0.78244	1	LDL cholesterol
T-M184	402	140217	-0.0190546	0.0151486	-1.25784	0.20845	1	HDL cholesterol
T-M184	426	152034	-0.00552792	0.0253877	-0.21774	0.827632	1	Triglycerides
LT-L298	484	152186	-0.0282667	0.0483192	-0.585	0.558549	1	Total cholesterol
LT-L298	484	151885	0.00994269	0.0382288	0.260084	0.794799	1	LDL cholesterol
LT-L298	460	140217	-0.0167518	0.014164	-1.1827	0.23693	1	HDL cholesterol
LT-L298	484	152034	-0.0163874	0.023822	-0.687913	0.491509	1	Triglycerides
NO-M214	209	152186	0.0471707	0.0734633	0.642098	0.52081	1	Total cholesterol
NO-M214	209	151885	0.031975	0.0581219	0.550137	0.582226	1	LDL cholesterol
NO-M214	188	140217	0.0147051	0.0221329	0.6644	0.506436	1	HDL cholesterol
NO-M214	209	152034	-0.0292288	0.0362183	-0.807018	0.419657	1	Triglycerides
P-M45	109933	152186	-0.00372189	0.00610222	-0.609923	0.541914	1	Total cholesterol
P-M45	109713	151885	-0.00555079	0.00483251	-1.14863	0.250709	1	LDL cholesterol
P-M45	101187	140217	0.0044515	0.00181502	2.45258	0.0141847	1	HDL cholesterol
P-M45	109832	152034	-0.00771219	0.00301009	-2.56211	0.0104047	0.790756	Triglycerides
Q-M242	407	152186	-0.023969	0.0526899	-0.454907	0.649177	1	Total cholesterol
Q-M242	406	151885	-0.0109747	0.0417378	-0.262945	0.792593	1	LDL cholesterol
Q-M242	380	140217	0.00643886	0.0155824	0.413213	0.679451	1	HDL cholesterol
Q-M242	407	152034	0.01469	0.0259768	0.565506	0.57173	1	Triglycerides
R-M207	109498	152186	-0.00321832	0.00608431	-0.528954	0.596838	1	Total cholesterol
R-M207	109279	151885	-0.00529985	0.00481833	-1.09993	0.271363	1	LDL cholesterol
R-M207	100780	140217	0.00434812	0.00180963	2.40277	0.0162726	1	HDL cholesterol
R-M207	109397	152034	-0.0077671	0.00300124	-2.58797	0.0096553	0.733803	Triglycerides
R1a-M420	5547	152186	-0.0129742	0.0145257	-0.893189	0.371757	1	Total cholesterol
R1a-M420	5537	151885	-0.0131781	0.0115026	-1.14567	0.251935	1	LDL cholesterol
R1a-M420	5118	140217	-0.0036002	0.00432158	-0.833074	0.404805	1	HDL cholesterol
R1a-M420	5543	152034	0.00812326	0.00716393	1.13391	0.256834	1	Triglycerides
R1a-S221	1490	152186	-0.0345702	0.0276521	-1.25018	0.211234	1	Total cholesterol
R1a-S221	1485	151885	-0.0267289	0.0219142	-1.21971	0.222577	1	LDL cholesterol
R1a-S221	1359	140217	-0.00678015	0.00827376	-0.819477	0.412516	1	HDL cholesterol
R1a-S221	1489	152034	-0.00529019	0.0136375	-0.387914	0.69808	1	Triglycerides
R1b-M343	103860	152186	-0.00106758	0.00587629	-0.181675	0.855838	1	Total cholesterol
R1b-M343	103651	151885	-0.00288194	0.00465361	-0.619292	0.535725	1	LDL cholesterol
R1b-M343	95582	140217	0.00465724	0.00174822	2.66399	0.00772277	0.58693	HDL cholesterol
R1b-M343	103763	152034	-0.00870968	0.00289854	-3.00485	0.00265759	0.201977	Triglycerides
R1b-S128	102129	152186	-0.0012881	0.00582462	-0.221147	0.824978	1	Total cholesterol
R1b-S128	101928	151885	-0.00345436	0.0046128	-0.748863	0.453941	1	LDL cholesterol
R1b-S128	93983	140217	0.00477718	0.00173288	2.75679	0.00583801	0.443689	HDL cholesterol
R1b-S128	102034	152034	-0.00805097	0.00287306	-2.80223	0.00507576	0.385758	Triglycerides
R1b-S21	4233	152186	0.0179158	0.0165535	1.08229	0.279123	1	Total cholesterol
R1b-S21	4228	151885	0.00662077	0.0131045	0.505228	0.613399	1	LDL cholesterol
R1b-S21	3897	140217	0.0107013	0.00492988	2.17069	0.029956	1	HDL cholesterol
R1b-S21	4229	152034	-0.0106195	0.00816492	-1.30063	0.193388	1	Triglycerides
R1b-S116	23774	152186	-0.000928887	0.00757885	-0.122563	0.902453	1	Total cholesterol
R1b-S116	23725	151885	-0.000982217	0.00600219	-0.163643	0.870012	1	LDL cholesterol
R1b-S116	21812	140217	0.000828693	0.00226005	0.36667	0.713866	1	HDL cholesterol
R1b-S116	23756	152034	-0.000359046	0.00373795	-0.0960543	0.923478	1	Triglycerides
R1b-S28	9457	152186	-0.0144231	0.0112817	-1.27845	0.201093	1	Total cholesterol
R1b-S28	9444	151885	-0.00724596	0.0089321	-0.811227	0.417237	1	LDL cholesterol
R1b-S28	8663	140217	-0.0013916	0.00336744	-0.413251	0.679424	1	HDL cholesterol
R1b-S28	9451	152034	-0.00314314	0.00556389	-0.564917	0.572131	1	Triglycerides
R1b-S145	12756	152186	0.00817324	0.0101103	0.808404	0.418859	1	Total cholesterol
R1b-S145	12723	151885	0.00193074	0.00800901	0.24107	0.809501	1	LDL cholesterol
R1b-S145	11695	140217	0.00150507	0.00301571	0.499076	0.617727	1	HDL cholesterol
R1b-S145	12745	152034	0.00533923	0.00498675	1.07068	0.284314	1	Triglycerides
R1b-S893	1494	152186	0.0224155	0.0275956	0.812284	0.41663	1	Total cholesterol
R1b-S893	1491	151885	0.00936592	0.0218546	0.428555	0.668247	1	LDL cholesterol
R1b-S893	1365	140217	-0.00616528	0.00824936	-0.747365	0.454845	1	HDL cholesterol
R1b-S893	1494	152034	0.0226372	0.0136049	1.66389	0.0961361	1	Triglycerides
R1b-S192	1761	152186	0.00547611	0.0254657	0.215039	0.829737	1	Total cholesterol
R1b-S192	1756	151885	-0.00615199	0.0201765	-0.304908	0.760437	1	LDL cholesterol
R1b-S192	1611	140217	0.0105032	0.00760718	1.38069	0.167377	1	HDL cholesterol
R1b-S192	1757	152034	-0.013994	0.0125691	-1.11336	0.265556	1	Triglycerides
R1b-S191	1290	152186	0.00542155	0.0296807	0.182662	0.855063	1	Total cholesterol
R1b-S191	1285	151885	-0.00988979	0.0235281	-0.42034	0.674238	1	LDL cholesterol
R1b-S191	1186	140217	0.013097	0.00884532	1.48067	0.138698	1	HDL cholesterol
R1b-S191	1286	152034	-0.0120185	0.0146556	-0.820061	0.412183	1	Triglycerides
